# Supplementary material for: The Genetic Legacy of African Americans from Catoctin Furnace
Source: Science. Author manuscript; Available in PMC 2024 Mar 22. (PMC10958645; doi:10.1126/science.ade4995)
Supplement: SupplementaryTables — Tables S1 to S24, S1.1, S3.2 to S3.7, and S4.1 [file NIHMS1962424-supplement-SupplementaryTables.xlsx]

## Sheet: Table S1
Supplementary Table 1. By Library Sequencing Results
Burial ID	aDNA Laboratory ID	Smithsonian ID	Estimated Age (years)	Skeletal element	Library Type and UDG treatment	mtDNA coverage	mtDNA match to consensus sequence	mtDNA match to consensus sequence 95% CI	mtDNA haplogroup**	Percent endgenous DNA (based on shotgun sequencing)	Nuclear fraction of C-to-T damage in last base	SNPs hit on autosomal 1240k targets	Nuclear No. of sequences hitting X chr	Nuclear No. of sequences hitting Y chr	Coverage accross all 1240k targets	Average coverage on each chromosome on autosomal targets	Genetically determined sex	X chromosome contamination estimate (for males with >200 reads aligning to X chromosome targets)	Y chromosome haplogroup**	Family Group	Minimum IBD segment length considered during IBD analysis (cM)	Notes
35	I8097	387819	30-35	petrous (sampling from disarticulated temporal bone)	Double Stranded Library with a Partial UDG Treatment	151	0.994	[0.990,0.998]	L3e1	-	0.062	787170	142318	1194	3.87	4.40479	F	n/a (female)	..	Family D	6
33	I8095	387817	40-49	petrous (sampling from disarticulated temporal bone)	Double Stranded Library with a Partial UDG Treatment	128	0.997	[0.995,0.999]	L2a1+143+@16309	-	0.071	774454	57727	39720	3.12	3.55326	M	0.005±0.002	E1b1a1a1a1c2c	NA	6
2	I15331	387789	0-0.5	petrous (Cranial Base Drilling)	Double Stranded Library with a Partial UDG Treatment	532.4	0.977	[0.967,0.986]	L3e2a1b1	0.139	0.063	774043	49357	34019	2.55	2.86607	M	0.005±0.003	E1b1a1a1a1c1b1	Family A	6
34	I8096	387818	0.5-1.5	petrous (sampling from disarticulated temporal bone)	Double Stranded Library with a Partial UDG Treatment	102	0.991	[0.985,0.996]	L3e1	-	0.037	739557	39777	26754	2.07	2.35452	M	0.003±0.002	R1b1a1b1a1a2c1	Family D	6
15	I8092	387802	15.5-16.5	petrous (sampling from disarticulated temporal bone)	Double Stranded Library with a Partial UDG Treatment	286	0.999	[0.998,1.000]	L2a1+143+16189 (16192)+@16309	0.433	0.035	11874	17196	12629	1.88	2.1358	M	0.008±0.004	E1b1a1a1a2a1a	Family C	6
9	I15334	387796	13.5-14.5	petrous (Cranial Base Drilling)	Double Stranded Library with a Partial UDG Treatment	270.6	0.989	[0.982,0.996]	L3f1b1a	0.07	0.071	515648	66900	771	1.72	1.93924	F	n/a (female)	..	NA	9
22	I8094	387809	19-21	petrous (sampling from disarticulated temporal bone)	Double Stranded Library with a Partial UDG Treatment	66.8	0.989	[0.983,0.994]	L3d1b3	-	0.08	300899	31588	21236	1.63	1.84417	M	0.010±0.004	E1b1a1a1a1c1a1a3a1d1	NA	9
8	I8087	387795	55-65	petrous (sampling from disarticulated temporal bone)	Double Stranded Library with a Partial UDG Treatment	76.7	0.989	[0.983,0.995]	L3e2a1b1	0.113	0.038	508736	14323	10743	1.29	1.4666	M	0.008±0.005	E1b1a1a1a1a	NA	9
10	I8088	387797	16.5-17.5	petrous (sampling from disarticulated temporal bone)	Double Stranded Library with a Partial UDG Treatment	83	0.992	[0.988,0.996]	L3f1b3	0.08	0.03	422520	13179	10256	1.14	1.29089	M	0.005±0.004	R1b1a1b1a1a2c1a1h2a~	NA	9
11	I8089	387798	40-45	petrous (sampling from disarticulated temporal bone)	Double Stranded Library with a Partial UDG Treatment	113	0.996	[0.994,0.998]	L2b1a3	0.235	0.054	694538	17943	354	1.11	1.26681	F	n/a (female)	..	Family B	9
7	I15333	387794	50+	petrous (Cranial Base Drilling)	Double Stranded Library with a Partial UDG Treatment	110.2	0.995	[0.991,0.999]	L3e1a1a	0.046	0.117	261081	40953	411	1.08	1.23058	F	n/a (female)	..	NA	9
5	I8085	387792	1.5-2.5	petrous (sampling from disarticulated temporal bone)	Double Stranded Library with a Partial UDG Treatment	102	0.993	[0.989,0.997]	L3e1	0.104	0.023	640373	12731	9785	1.07	1.22171	M	0.005±0.005	E1b1a1a1	Family D	9
6	I8086	387793	45-54	petrous (sampling from disarticulated temporal bone)	Double Stranded Library with a Partial UDG Treatment	43.9	0.991	[0.985,0.996]	L2a1a1	0.055	0.035	494269	12434	9679	1.04	1.17695	M	0.002±0.003	E1b1a1a1a1c1b2a	NA	9
24	I15340	387811	10.5-11.5	petrous (Cranial Base Drilling)	Double Stranded Library with a Partial UDG Treatment	195.2	0.996	[0.991,1.000]	L3e2a1b1	0.116	0.081	505029	19056	12823	0.98	1.10753	M	0.016±0.007	E1b1a1a1a1c1a1	Family A	9
18	I8093	387805	18.5-21	petrous (sampling from disarticulated temporal bone)	Double Stranded Library with a Partial UDG Treatment	108	0.997	[0.995,0.999]	L2a1+143+16189 (16192)+@16309	0.123	0.025	39262	18311	346	0.95	1.07262	F	n/a (female)	..	Family C	9
1	I15330	387788	0-0.5	petrous (Cranial Base Drilling)	Double Stranded Library with a Partial UDG Treatment	152.5	0.994	[0.988,0.999]	L3e2a1b1	0.024	0.1	510487	14089	9437	0.72	0.821949	M	0.005±0.006	E1b1a1a1a1c1b	Family A	10
17	I15336	387804	3.5-4.5	petrous (Cranial Base Drilling)	Double Stranded Library with a Partial UDG Treatment	97.29	0.991	[0.984,0.997]	L3e2	0.038	0.043	594078	12765	8139	0.64	0.730192	M	0.026±0.012	E1b1a1a1a1c1a1	Family E	10
14	I8091	387801	30-34	petrous (sampling from disarticulated temporal bone)	Double Stranded Library with a Partial UDG Treatment	87.1	0.957	[0.949,0.965]	L4b2b1	0.088	0.028	612083	13354	351	0.59	0.672218	F	n/a (female)	..	NA	10
19	I15337	387806	1.5-2.5	petrous (Cranial Base Drilling)	Double Stranded Library with a Partial UDG Treatment	72.8	0.98	[0.969,0.990]	L3e2	0.03	0.057	567644	20603	230	0.52	0.591293	F	n/a (female)	..	Family E	10
13	I8090	387800	12.5-13.5	petrous (sampling from disarticulated temporal bone)	Double Stranded Library with a Partial UDG Treatment	1.98	n/a (<2x)	n/a (<2x)	L2b1a3	0.054	0.031	86568	8194	6463	0.02	0.577513	M	n/a (<200 SNPs)	E2b	Family B	10	results reported based on damage restricted data
12	I15335	387799	2.5-3.5	petrous (Cranial Base Drilling)	Double Stranded Library with a Partial UDG Treatment	161.6	0.983	[0.977,0.988]	L2b1a3	0.032	0.072	510367	19992	244	0.5	0.568591	F	n/a (female)	..	Family B	10
3	I15332	387790	20-24	petrous (Cranial Base Drilling)	Double Stranded Library with a Partial UDG Treatment	93.17	0.99	[0.983,0.996]	L3e2a1b1	0.231	0.09	383530	17392	262	0.45	0.519392	F	n/a (female)	..	Family A	10
32	I15342	387816	40-50	petrous (Cranial Base Drilling)	Double Stranded Library with a Partial UDG Treatment	39.52	0.991	[0.984,0.998]	J1b1a1a	0.09	0.126	24971	5942	3884	0.31	0.355748	M	0.002±0.007	R1a1a1	NA	10
4	I8084	387791	60+	petrous (sampling from disarticulated temporal bone)	Double Stranded Library with a Partial UDG Treatment	33.5	0.964	[0.955,0.973]	L0a1b1a	0.035	0.044	376829	5358	4311	0.28	0.322757	M	n/a (<200 SNPs)	A1b1	NA	10
26	I15341	387813	60+	petrous (Cranial Base Drilling)	Double Stranded Library with a Partial UDG Treatment	1.54	n/a (<2x)	n/a (<2x)	L2c	0.004	0.126	406464	2163	1379	0.01	0.127303	M	n/a (<200 SNPs)	E1b1a1~	NA	10	results reported based on damage restricted data
23	I15339	387810	25-29	petrous (Cranial Base Drilling)	Double Stranded Library with a Partial UDG Treatment	18.81	0.995	[0.990,1.000]	L2a1+143+16189 (16192)+@16309	0.305	0.056	529609	3099	44	0.08	0.0888793	F	n/a (female)	..	Family C	10
28	I15338	387814	0-0.5	petrous (Cranial Base Drilling)	Double Stranded Library with a Partial UDG Treatment	17.57	0.989	[0.981,0.996]	L2b1a3	0.011	0.119	709865	1360	25	0.03	0.0385359	F	n/a (female)	..	NA	10

## Sheet: Table S2
Supplementary Table 2. Ancestry Proportions assigned by qpAdm
Burial ID	aDNA Laboratory ID	p-value	Proportion of Ancestry Assigned to YRI.SG	Proportion of Ancestry Assigned to GBR.SG	Proportion of Ancestry Assigned to Pima.SDG	Standard Error YRI.SG	Standard Error GBR.SG	Standard Error Pima.SG
1	I15330	0.092524	0.879	0.111	0.011	0.011	0.013	0.011
2	I15331	0.054969	0.882	0.092	0.026	0.01	0.012	0.011
3	I15332	0.063918	0.89	0.135	-0.025	0.011	0.013	0.01
4	I8084	0.054211	0.983	0.026	-0.009	0.007	0.011	0.011
5	I8085	0.096104	0.937	0.057	0.006	0.008	0.01	0.009
6	I8086	0.014982	1.015	0.011	-0.026	0.006	0.009	0.009
7	I15333	0.026826	1.02	-0.017	-0.004	0.006	0.008	0.009
8	I8087	0.030604	1.011	-0.005	-0.006	0.006	0.009	0.009
9	I15334	0.045024	1.004	-0.007	0.003	0.006	0.009	0.009
10	I8088	0.370862	0.558	0.445	-0.003	0.015	0.017	0.012
11	I8089	0.03611	1.013	-0.008	-0.005	0.006	0.008	0.008
12	I15335	0.019696	1.013	-0.001	-0.012	0.006	0.008	0.009
13	I8090	0.144921	0.935	-0.005	0.07	0.019	0.029	0.03
14	I8091	0.067526	0.77	0.251	-0.021	0.011	0.014	0.01
15	I8092	0.036787	0.943	0.078	-0.021	0.01	0.012	0.01
17	I15336	0.026277	0.957	0.051	-0.008	0.008	0.01	0.009
18	I8093	0.009419	0.974	0.056	-0.029	0.01	0.011	0.009
19	I15337	0.00982	0.946	0.061	-0.008	0.009	0.011	0.01
22	I8094	0.022676	0.9	0.11	-0.01	0.01	0.012	0.009
23	I15339	0.002346	0.984	0.043	-0.028	0.013	0.018	0.017
24	I15340	0.039827	1.025	-0.001	-0.024	0.006	0.008	0.008
26	I15341	0.362929	0.808	0.215	-0.024	0.029	0.046	0.046
28	I15338	0.242505	0.951	0.04	0.01	0.015	0.023	0.022
32	I15342	0.46899	0.436	0.587	-0.023	0.01	0.014	0.012
33	I8095	0.022561	0.984	0.009	0.007	0.006	0.008	0.008
34	I8096	0.015971	0.886	0.109	0.006	0.009	0.011	0.009
35	I8097	0.0425	0.962	0.04	-0.002	0.007	0.009	0.008

## Sheet: Table S3
Supplementary Table 3. Estimated Date of European and Afrian Admixture Event in Generations
Burial ID	aDNA Laboratory ID	Mean Admixture Date	Standard Error	z-score	Proportion European Ancestry (Estimated by ADMIXTURE analysis of non-imputed dataset)	Proportion African Ancestry (Estimated by ADMIXTURE analysis of non-imputed dataset)	Coverage	Family
1	I15330	5.428	0.94	5.776	0.1024	0.8231	0.821949	Family A
2	I15331	2.792	2.545	1.097	0.0774	0.8373	2.86607	Family A
3	I15332	2.722	1.206	2.258	0.1072	0.8328	0.519392	Family A
4	I8084	54.059	25.577	2.114	0.0357	0.927	0.322757	NA
5	I8085	3.61	1.918	1.882	0.0258	0.9387	1.22171	Family D
6	I8086	-56.724	49.408	-1.148	0	0.987	1.17695	NA
7	I15333	155.136	71.008	2.185	0	0.9794	1.23058	NA
8	I8087	-2210.62	2026.17	-1.091	0	0.9814	1.4666	NA
9	I15334	234.505	174.341	1.345	0.0106	0.9702	1.93924	NA
10	I8088	2.279	0.771	2.956	0.4211	0.5375	1.29089	NA
11	I8089	-96.767	606.834	-0.159	0	0.9812	1.26681	Family B
12	I15335	62996.3	17319.6	3.637	0.0021	0.9753	0.568591	Family B
13	I8090 (damage restricted)	867.251	447.428	1.938	0.0493	0.877	0.577513	Family B
14	I8091	6.02	1.466	4.106	0.2144	0.7581	0.672218	NA
15	I8092	4.954	1.862	2.661	0.0945	0.8494	2.1358	Family C
17	I15336	6.443	2.367	2.722	0.0531	0.9182	0.730192	Family E
18	I8093	5.203	2.505	2.077	0.0693	0.8717	1.07262	Family C
19	I15337	8.043	1.421	5.661	0.0447	0.9195	0.591293	Family E
22	I8094	7.588	1.856	4.088	0.0823	0.8783	1.84417	NA
23	I15339	3.344	1.646	2.032	0.0544	0.8809	0.0888793	Family C
24	I15340	32.516	21.636	1.503	0	0.9701	1.10753	Family A
26	I15341 (damage restricted)	-39992.9	17212.8	-2.323	0.1486	0.8118	0.127303	NA
28	I15338	1.233	0.579	2.131	0.0405	0.9232	0.0385359	NA
32	I15342	2.642	1.004	2.633	0.5359	0.4131	0.355748	NA
33	I8095	321.226	119.847	2.68	0	0.9814	3.55326	NA
34	I8096	6.363	1.475	4.313	0.0792	0.8847	2.35452	Family D
35	I8097	5.465	1.186	4.606	0.0169	0.9517	4.40479	Family D
Estimates with z-scores > 3 are shown in green. Estimates with z-scores < 3, with plausible mean admixture dates <10 are shown in yellow.
The proportion of European and African ancestry assigned by the tool ADMIXTURE using the non-imputed dataset are also listed for reference.
Results for individuals with coverages <0.1x are written in red

## Sheet: Table S4
Supplementary Table 4. Ancestry Composition Assignments
Burial ID	aDNA Laboratory ID	Chromosome	Haplogroup	Start Position (cM)	End Position (cM)	Population
1	I15330	1	1	0.75	249.22	Unassigned
1	I15330	1	1	0.75	14.19	Sub-Saharan African
1	I15330	1	1	15.08	90.01	Sub-Saharan African
1	I15330	1	1	91.74	110.64	Sub-Saharan African
1	I15330	1	1	112.01	115.26	Sub-Saharan African
1	I15330	1	1	116.71	249.22	Sub-Saharan African
1	I15330	2	1	0.01	243.04	Unassigned
1	I15330	2	1	10.1	13.59	Sub-Saharan African
1	I15330	2	1	15.12	145.41	Sub-Saharan African
1	I15330	2	1	147.94	186.35	Sub-Saharan African
1	I15330	2	1	189.2	195.61	Sub-Saharan African
1	I15330	2	1	197.22	239.85	Sub-Saharan African
1	I15330	2	1	240.5	243.04	Sub-Saharan African
1	I15330	3	1	0.07	197.84	Unassigned
1	I15330	3	1	0.07	7.83	Sub-Saharan African
1	I15330	3	1	8.86	21.4	Sub-Saharan African
1	I15330	3	1	23.79	45.16	Sub-Saharan African
1	I15330	3	1	46.78	59.92	Sub-Saharan African
1	I15330	3	1	60.79	62.16	Sub-Saharan African
1	I15330	3	1	63.44	67.04	Sub-Saharan African
1	I15330	3	1	68.52	72.58	Sub-Saharan African
1	I15330	3	1	74	128.28	Sub-Saharan African
1	I15330	3	1	130.17	137.04	Sub-Saharan African
1	I15330	3	1	138.93	150.32	Sub-Saharan African
1	I15330	3	1	151.89	160.79	Sub-Saharan African
1	I15330	3	1	162.76	166.75	Sub-Saharan African
1	I15330	3	1	168.72	169.32	Sub-Saharan African
1	I15330	3	1	175.27	185.88	Sub-Saharan African
1	I15330	3	1	186.82	197.84	Sub-Saharan African
1	I15330	4	1	0.07	190.92	Unassigned
1	I15330	4	1	35.42	89.15	Sub-Saharan African
1	I15330	4	1	114.14	144.69	Sub-Saharan African
1	I15330	4	1	146.28	190.92	Sub-Saharan African
1	I15330	4	1	13.62	23.75	East Asian & Indigenous American
1	I15330	4	1	89.15	112.42	East Asian & Indigenous American
1	I15330	4	1	0.07	12.05	European
1	I15330	5	1	0.01	180.7	Unassigned
1	I15330	5	1	0.01	146.87	Sub-Saharan African
1	I15330	5	1	148.21	155.57	Sub-Saharan African
1	I15330	5	1	156.94	180.7	Sub-Saharan African
1	I15330	6	1	0.17	170.92	Unassigned
1	I15330	6	1	0.17	81.22	Sub-Saharan African
1	I15330	6	1	83.01	114.32	Sub-Saharan African
1	I15330	6	1	116.65	118.59	Sub-Saharan African
1	I15330	6	1	120.59	129.69	Sub-Saharan African
1	I15330	6	1	148.59	163.74	Sub-Saharan African
1	I15330	6	1	166.2	170.92	Sub-Saharan African
1	I15330	6	1	137.3	148.59	East Asian & Indigenous American
1	I15330	7	1	0.04	159.12	Unassigned
1	I15330	7	1	0.04	13.22	Sub-Saharan African
1	I15330	7	1	14.25	28.9	Sub-Saharan African
1	I15330	7	1	73.44	159.12	Sub-Saharan African
1	I15330	7	1	28.9	41.58	European
1	I15330	7	1	44.61	73.44	European
1	I15330	8	1	0.17	146.29	Unassigned
1	I15330	8	1	0.17	29.39	Sub-Saharan African
1	I15330	8	1	30.95	49.12	Sub-Saharan African
1	I15330	8	1	51.34	63.26	Sub-Saharan African
1	I15330	8	1	65.29	139.32	Sub-Saharan African
1	I15330	8	1	140.46	146.29	Sub-Saharan African
1	I15330	9	1	0.13	141.07	Unassigned
1	I15330	9	1	0.13	8.51	Sub-Saharan African
1	I15330	9	1	9.39	87.68	Sub-Saharan African
1	I15330	9	1	90.68	115.43	Sub-Saharan African
1	I15330	9	1	116.72	132.69	Sub-Saharan African
1	I15330	9	1	133.98	141.07	Sub-Saharan African
1	I15330	10	1	0.13	135.43	Unassigned
1	I15330	10	1	0.13	1.42	Sub-Saharan African
1	I15330	10	1	9.37	28.17	Sub-Saharan African
1	I15330	10	1	54.29	135.43	Sub-Saharan African
1	I15330	10	1	5.28	9.37	East Asian & Indigenous American
1	I15330	10	1	28.17	53.07	European
1	I15330	11	1	0.2	134.95	Unassigned
1	I15330	11	1	0.2	1.28	Sub-Saharan African
1	I15330	11	1	2.39	21.11	Sub-Saharan African
1	I15330	11	1	79.06	134.95	Sub-Saharan African
1	I15330	11	1	25.32	79.06	European
1	I15330	12	1	0.19	133.8	Unassigned
1	I15330	12	1	0.19	3.17	Sub-Saharan African
1	I15330	12	1	4.07	6.13	Sub-Saharan African
1	I15330	12	1	31.15	42.61	Sub-Saharan African
1	I15330	12	1	44.38	62.01	Sub-Saharan African
1	I15330	12	1	65.53	75.83	Sub-Saharan African
1	I15330	12	1	77.16	78.73	Sub-Saharan African
1	I15330	12	1	82.27	96.24	Sub-Saharan African
1	I15330	12	1	97.53	98.83	Sub-Saharan African
1	I15330	12	1	100.58	133.8	Sub-Saharan African
1	I15330	12	1	75.83	77.16	East Asian & Indigenous American
1	I15330	12	1	6.13	31.15	European
1	I15330	13	1	19.5	115.11	Unassigned
1	I15330	13	1	19.5	59.72	Sub-Saharan African
1	I15330	13	1	61.36	115.11	Sub-Saharan African
1	I15330	14	1	19.11	107.28	Unassigned
1	I15330	14	1	19.11	21.14	Sub-Saharan African
1	I15330	14	1	22.3	64.14	Sub-Saharan African
1	I15330	14	1	65.57	107.28	Sub-Saharan African
1	I15330	15	1	20.88	102.4	Unassigned
1	I15330	15	1	20.88	26.33	Sub-Saharan African
1	I15330	15	1	27.43	37.01	Sub-Saharan African
1	I15330	15	1	84.65	102.4	Sub-Saharan African
1	I15330	15	1	38.46	82.16	European
1	I15330	16	1	0.09	90.15	Unassigned
1	I15330	16	1	0.09	49.06	Sub-Saharan African
1	I15330	16	1	53.09	78.33	Sub-Saharan African
1	I15330	16	1	81.58	86.02	Sub-Saharan African
1	I15330	16	1	86.61	90.15	Sub-Saharan African
1	I15330	17	1	0	81.15	Unassigned
1	I15330	17	1	0	26.31	Sub-Saharan African
1	I15330	17	1	48.75	81.15	Sub-Saharan African
1	I15330	17	1	41.49	47.54	East Asian & Indigenous American
1	I15330	18	1	0.13	78.01	Unassigned
1	I15330	18	1	7.69	22.37	Sub-Saharan African
1	I15330	18	1	23.55	61.7	Sub-Saharan African
1	I15330	18	1	64.99	71.33	Sub-Saharan African
1	I15330	18	1	72.24	78.01	Sub-Saharan African
1	I15330	18	1	1.2	6.72	East Asian & Indigenous American
1	I15330	19	1	0.25	59.1	Unassigned
1	I15330	19	1	7.16	34.6	Sub-Saharan African
1	I15330	19	1	34.6	59.1	East Asian & Indigenous American
1	I15330	19	1	0.25	5.94	European
1	I15330	20	1	0.06	62.96	Unassigned
1	I15330	20	1	0.06	40.97	Sub-Saharan African
1	I15330	20	1	42.09	46.25	Sub-Saharan African
1	I15330	20	1	47.34	50.12	Sub-Saharan African
1	I15330	20	1	51.61	62.96	Sub-Saharan African
1	I15330	21	1	14.36	48.1	Unassigned
1	I15330	21	1	14.36	19.13	Sub-Saharan African
1	I15330	21	1	24.72	39.33	Sub-Saharan African
1	I15330	21	1	40.47	48.1	Sub-Saharan African
1	I15330	22	1	17.9	51.21	Unassigned
1	I15330	22	1	17.9	51.21	Sub-Saharan African
1	I15330	1	2	0.75	249.22	Unassigned
1	I15330	1	2	0.75	29.54	Sub-Saharan African
1	I15330	1	2	30.76	90.01	Sub-Saharan African
1	I15330	1	2	105.75	115.26	Sub-Saharan African
1	I15330	1	2	154.73	167.42	Sub-Saharan African
1	I15330	1	2	168.58	173.47	Sub-Saharan African
1	I15330	1	2	175.75	249.22	Sub-Saharan African
1	I15330	1	2	116.71	143.91	European
1	I15330	2	2	0.01	243.04	Unassigned
1	I15330	2	2	0.01	1.41	Sub-Saharan African
1	I15330	2	2	2.51	4.82	Sub-Saharan African
1	I15330	2	2	6.15	7.38	Sub-Saharan African
1	I15330	2	2	15.12	38.66	Sub-Saharan African
1	I15330	2	2	41.53	134.7	Sub-Saharan African
1	I15330	2	2	157.03	162.94	Sub-Saharan African
1	I15330	2	2	164.51	243.04	Sub-Saharan African
1	I15330	2	2	10.1	12.21	East Asian & Indigenous American
1	I15330	2	2	134.7	153.29	European
1	I15330	3	2	0.07	197.84	Unassigned
1	I15330	3	2	0.07	19.99	Sub-Saharan African
1	I15330	3	2	76.27	172.23	Sub-Saharan African
1	I15330	3	2	187.89	197.84	Sub-Saharan African
1	I15330	3	2	172.23	173.73	East Asian & Indigenous American
1	I15330	3	2	175.27	187.89	East Asian & Indigenous American
1	I15330	3	2	24.96	74	European
1	I15330	4	2	0.07	190.92	Unassigned
1	I15330	4	2	1.55	7.28	Sub-Saharan African
1	I15330	4	2	12.05	16.01	Sub-Saharan African
1	I15330	4	2	17.28	28.82	Sub-Saharan African
1	I15330	4	2	30.3	83.62	Sub-Saharan African
1	I15330	4	2	94.29	152.29	Sub-Saharan African
1	I15330	4	2	153.91	166.31	Sub-Saharan African
1	I15330	4	2	167.81	174.67	Sub-Saharan African
1	I15330	4	2	176.11	190.92	Sub-Saharan African
1	I15330	4	2	8.77	12.05	East Asian & Indigenous American
1	I15330	5	2	0.01	180.7	Unassigned
1	I15330	5	2	0.01	117.01	Sub-Saharan African
1	I15330	5	2	118.45	163.31	Sub-Saharan African
1	I15330	5	2	164.98	180.7	Sub-Saharan African
1	I15330	6	2	0.17	170.92	Unassigned
1	I15330	6	2	0.17	19.68	Sub-Saharan African
1	I15330	6	2	21.08	132.87	Sub-Saharan African
1	I15330	6	2	134.37	138.45	Sub-Saharan African
1	I15330	6	2	139.72	142.13	Sub-Saharan African
1	I15330	6	2	143.43	155.77	Sub-Saharan African
1	I15330	6	2	156.97	164.88	Sub-Saharan African
1	I15330	6	2	166.2	167.19	East Asian & Indigenous American
1	I15330	7	2	0.04	159.12	Unassigned
1	I15330	7	2	0.04	20.44	Sub-Saharan African
1	I15330	7	2	21.61	32.4	Sub-Saharan African
1	I15330	7	2	38.19	65.69	Sub-Saharan African
1	I15330	7	2	67.78	91.63	Sub-Saharan African
1	I15330	7	2	95.04	124.82	Sub-Saharan African
1	I15330	7	2	126.85	159.12	Sub-Saharan African
1	I15330	8	2	0.17	146.29	Unassigned
1	I15330	8	2	0.17	137.96	Sub-Saharan African
1	I15330	8	2	139.32	144.37	European
1	I15330	9	2	0.13	141.07	Unassigned
1	I15330	9	2	0.13	89.31	Sub-Saharan African
1	I15330	9	2	133.98	141.07	Sub-Saharan African
1	I15330	9	2	98.92	133.98	European
1	I15330	10	2	0.13	135.43	Unassigned
1	I15330	10	2	0.13	3.16	Sub-Saharan African
1	I15330	10	2	4.19	18.5	Sub-Saharan African
1	I15330	10	2	19.9	29.42	Sub-Saharan African
1	I15330	10	2	50.53	135.43	Sub-Saharan African
1	I15330	11	2	0.2	134.95	Unassigned
1	I15330	11	2	0.2	3.26	Sub-Saharan African
1	I15330	11	2	4.95	35.23	Sub-Saharan African
1	I15330	11	2	36.32	72.54	Sub-Saharan African
1	I15330	11	2	74.4	128.53	Sub-Saharan African
1	I15330	11	2	129.79	134.95	Sub-Saharan African
1	I15330	12	2	0.19	133.8	Unassigned
1	I15330	12	2	2.11	3.17	Sub-Saharan African
1	I15330	12	2	102.09	118.11	Sub-Saharan African
1	I15330	12	2	128.95	130.61	Sub-Saharan African
1	I15330	12	2	131.39	133.8	Sub-Saharan African
1	I15330	12	2	3.17	100.58	European
1	I15330	12	2	118.11	127	European
1	I15330	13	2	19.5	115.11	Unassigned
1	I15330	13	2	19.5	84.76	Sub-Saharan African
1	I15330	13	2	86.66	110.46	Sub-Saharan African
1	I15330	13	2	111.16	115.11	Sub-Saharan African
1	I15330	14	2	19.11	107.28	Unassigned
1	I15330	14	2	19.11	59.21	Sub-Saharan African
1	I15330	14	2	61.43	67.59	Sub-Saharan African
1	I15330	14	2	70.53	107.28	Sub-Saharan African
1	I15330	15	2	20.88	102.4	Unassigned
1	I15330	15	2	20.88	35.48	Sub-Saharan African
1	I15330	15	2	38.46	45.78	Sub-Saharan African
1	I15330	15	2	49.38	62.52	Sub-Saharan African
1	I15330	15	2	65.68	80.73	Sub-Saharan African
1	I15330	15	2	82.16	102.4	Sub-Saharan African
1	I15330	16	2	0.09	90.15	Unassigned
1	I15330	16	2	0.09	10.56	Sub-Saharan African
1	I15330	16	2	12.72	26.34	Sub-Saharan African
1	I15330	16	2	46.5	88.51	Sub-Saharan African
1	I15330	16	2	10.56	12.72	East Asian & Indigenous American
1	I15330	17	2	0	81.15	Unassigned
1	I15330	17	2	0	10.26	Sub-Saharan African
1	I15330	17	2	11.46	35.2	Sub-Saharan African
1	I15330	17	2	37.48	52.86	Sub-Saharan African
1	I15330	17	2	54.43	68.02	Sub-Saharan African
1	I15330	17	2	69.48	81.15	Sub-Saharan African
1	I15330	18	2	0.13	78.01	Unassigned
1	I15330	18	2	1.2	36	Sub-Saharan African
1	I15330	18	2	74.4	78.01	Sub-Saharan African
1	I15330	18	2	36	74.4	European
1	I15330	19	2	0.25	59.1	Unassigned
1	I15330	19	2	0.25	1.01	Sub-Saharan African
1	I15330	19	2	2.28	41.52	Sub-Saharan African
1	I15330	19	2	43.97	54.09	Sub-Saharan African
1	I15330	19	2	55.13	56.25	Sub-Saharan African
1	I15330	19	2	57.23	59.1	Sub-Saharan African
1	I15330	20	2	0.06	62.96	Unassigned
1	I15330	20	2	0.94	4.64	Sub-Saharan African
1	I15330	20	2	8.15	34.09	Sub-Saharan African
1	I15330	20	2	36.18	37.91	Sub-Saharan African
1	I15330	20	2	54.29	60.42	Sub-Saharan African
1	I15330	20	2	39.46	52.79	European
1	I15330	21	2	14.36	48.1	Unassigned
1	I15330	21	2	14.36	17.82	Sub-Saharan African
1	I15330	21	2	32.47	48.1	Sub-Saharan African
1	I15330	21	2	25.99	30.92	East Asian & Indigenous American
1	I15330	22	2	17.9	51.21	Unassigned
1	I15330	22	2	17.9	34.21	Sub-Saharan African
1	I15330	22	2	35.8	49.74	Sub-Saharan African
2	I15331	1	1	0.75	249.22	Unassigned
2	I15331	1	1	0.75	76.78	Sub-Saharan African
2	I15331	1	1	78.69	90.01	Sub-Saharan African
2	I15331	1	1	105.75	107.61	Sub-Saharan African
2	I15331	1	1	109.32	143.91	Sub-Saharan African
2	I15331	1	1	150.81	157.98	Sub-Saharan African
2	I15331	1	1	159.36	160.63	Sub-Saharan African
2	I15331	1	1	162.03	192.64	Sub-Saharan African
2	I15331	1	1	213.89	237.82	Sub-Saharan African
2	I15331	1	1	238.94	249.22	Sub-Saharan African
2	I15331	1	1	91.74	105.75	Central & South Asian
2	I15331	1	1	194.53	213.89	European
2	I15331	2	1	0.01	243.04	Unassigned
2	I15331	2	1	0.01	6.15	Sub-Saharan African
2	I15331	2	1	10.1	38.66	Sub-Saharan African
2	I15331	2	1	41.53	50.86	Sub-Saharan African
2	I15331	2	1	108.78	243.04	Sub-Saharan African
2	I15331	2	1	38.66	41.53	East Asian & Indigenous American
2	I15331	2	1	52.38	108.78	European
2	I15331	3	1	0.07	197.84	Unassigned
2	I15331	3	1	0.07	19.99	Sub-Saharan African
2	I15331	3	1	45.16	65.8	Sub-Saharan African
2	I15331	3	1	124.92	197.84	Sub-Saharan African
2	I15331	3	1	21.4	45.16	European
2	I15331	3	1	67.04	124.92	European
2	I15331	4	1	0.07	190.92	Unassigned
2	I15331	4	1	0.07	166.31	Sub-Saharan African
2	I15331	4	1	181.45	190.92	Sub-Saharan African
2	I15331	4	1	167.81	169.54	East Asian & Indigenous American
2	I15331	4	1	171.18	181.45	East Asian & Indigenous American
2	I15331	5	1	0.01	180.7	Unassigned
2	I15331	5	1	0.01	121.84	Sub-Saharan African
2	I15331	5	1	123.62	180.7	Sub-Saharan African
2	I15331	6	1	0.17	170.92	Unassigned
2	I15331	6	1	0.17	129.69	Sub-Saharan African
2	I15331	6	1	148.59	167.19	Sub-Saharan African
2	I15331	6	1	168.39	170.92	Sub-Saharan African
2	I15331	6	1	131.11	148.59	East Asian & Indigenous American
2	I15331	7	1	0.04	159.12	Unassigned
2	I15331	7	1	0.04	19.19	Sub-Saharan African
2	I15331	7	1	73.44	159.12	Sub-Saharan African
2	I15331	7	1	20.44	73.44	European
2	I15331	8	1	0.17	146.29	Unassigned
2	I15331	8	1	0.17	34.85	Sub-Saharan African
2	I15331	8	1	37.12	146.29	Sub-Saharan African
2	I15331	9	1	0.13	141.07	Unassigned
2	I15331	9	1	0.13	7.56	Sub-Saharan African
2	I15331	9	1	8.51	28.32	Sub-Saharan African
2	I15331	9	1	79.1	89.31	Sub-Saharan African
2	I15331	9	1	135.35	139.1	Sub-Saharan African
2	I15331	9	1	28.32	79.1	European
2	I15331	9	1	90.68	132.69	European
2	I15331	10	1	0.13	135.43	Unassigned
2	I15331	10	1	0.13	5.28	Sub-Saharan African
2	I15331	10	1	6.19	14.72	Sub-Saharan African
2	I15331	10	1	54.29	78.34	Sub-Saharan African
2	I15331	10	1	79.21	98.11	Sub-Saharan African
2	I15331	10	1	107.15	135.43	Sub-Saharan African
2	I15331	10	1	14.72	54.29	European
2	I15331	10	1	98.11	107.15	European
2	I15331	11	1	0.2	134.95	Unassigned
2	I15331	11	1	0.2	35.23	Sub-Saharan African
2	I15331	11	1	36.32	72.54	Sub-Saharan African
2	I15331	11	1	74.4	76.01	Sub-Saharan African
2	I15331	11	1	79.06	134.95	Sub-Saharan African
2	I15331	12	1	0.19	133.8	Unassigned
2	I15331	12	1	25.24	51.67	Sub-Saharan African
2	I15331	12	1	113.57	127	Sub-Saharan African
2	I15331	12	1	128.95	133.8	Sub-Saharan African
2	I15331	12	1	0.19	24.13	European
2	I15331	12	1	52.92	111.39	European
2	I15331	13	1	19.5	115.11	Unassigned
2	I15331	13	1	19.5	47.82	Sub-Saharan African
2	I15331	13	1	74.63	115.11	Sub-Saharan African
2	I15331	13	1	47.82	74.63	European
2	I15331	14	1	19.11	107.28	Unassigned
2	I15331	14	1	19.11	107.28	Sub-Saharan African
2	I15331	15	1	20.88	102.4	Unassigned
2	I15331	15	1	20.88	45.78	Sub-Saharan African
2	I15331	15	1	47.76	102.4	Sub-Saharan African
2	I15331	16	1	0.09	90.15	Unassigned
2	I15331	16	1	0.09	87.24	Sub-Saharan African
2	I15331	17	1	0	81.15	Unassigned
2	I15331	17	1	0	32.19	Sub-Saharan African
2	I15331	17	1	33.46	81.15	Sub-Saharan African
2	I15331	18	1	0.13	78.01	Unassigned
2	I15331	18	1	0.13	3.61	Sub-Saharan African
2	I15331	18	1	7.69	63.29	Sub-Saharan African
2	I15331	18	1	64.99	78.01	Sub-Saharan African
2	I15331	18	1	4.59	7.69	East Asian & Indigenous American
2	I15331	19	1	0.25	59.1	Unassigned
2	I15331	19	1	0.25	59.1	Sub-Saharan African
2	I15331	20	1	0.06	62.96	Unassigned
2	I15331	20	1	0.06	59.57	Sub-Saharan African
2	I15331	20	1	60.42	62.96	Sub-Saharan African
2	I15331	21	1	14.36	48.1	Unassigned
2	I15331	21	1	14.36	19.13	Sub-Saharan African
2	I15331	21	1	33.73	48.1	Sub-Saharan African
2	I15331	21	1	19.13	33.73	East Asian & Indigenous American
2	I15331	22	1	17.9	51.21	Unassigned
2	I15331	22	1	17.9	26.18	Sub-Saharan African
2	I15331	22	1	29.62	51.21	Sub-Saharan African
2	I15331	22	1	26.18	29.62	East Asian & Indigenous American
2	I15331	1	2	0.75	249.22	Unassigned
2	I15331	1	2	0.75	9.42	Sub-Saharan African
2	I15331	1	2	12.05	83.18	Sub-Saharan African
2	I15331	1	2	85.17	90.01	Sub-Saharan African
2	I15331	1	2	91.74	96.99	Sub-Saharan African
2	I15331	1	2	98.76	115.26	Sub-Saharan African
2	I15331	1	2	168.58	249.22	Sub-Saharan African
2	I15331	1	2	115.26	167.42	East Asian & Indigenous American
2	I15331	2	2	0.01	243.04	Unassigned
2	I15331	2	2	0.01	8.66	Sub-Saharan African
2	I15331	2	2	15.12	153.29	Sub-Saharan African
2	I15331	2	2	159.09	162.94	Sub-Saharan African
2	I15331	2	2	164.51	186.35	Sub-Saharan African
2	I15331	2	2	189.2	243.04	Sub-Saharan African
2	I15331	2	2	8.66	15.12	East Asian & Indigenous American
2	I15331	3	2	0.07	197.84	Unassigned
2	I15331	3	2	0.07	4.94	Sub-Saharan African
2	I15331	3	2	5.66	7.83	Sub-Saharan African
2	I15331	3	2	8.86	74	Sub-Saharan African
2	I15331	3	2	76.27	113.46	Sub-Saharan African
2	I15331	3	2	122.06	197.84	Sub-Saharan African
2	I15331	3	2	113.46	118.44	East Asian & Indigenous American
2	I15331	4	2	0.07	190.92	Unassigned
2	I15331	4	2	0.07	190.92	Sub-Saharan African
2	I15331	5	2	0.01	180.7	Unassigned
2	I15331	5	2	0.01	158.47	Sub-Saharan African
2	I15331	5	2	159.88	180.7	Sub-Saharan African
2	I15331	6	2	0.17	170.92	Unassigned
2	I15331	6	2	0.17	19.68	Sub-Saharan African
2	I15331	6	2	21.08	100.83	Sub-Saharan African
2	I15331	6	2	102.82	118.59	Sub-Saharan African
2	I15331	6	2	120.59	138.45	Sub-Saharan African
2	I15331	6	2	139.72	170.92	Sub-Saharan African
2	I15331	7	2	0.04	159.12	Unassigned
2	I15331	7	2	0.04	35.58	Sub-Saharan African
2	I15331	7	2	36.92	159.12	Sub-Saharan African
2	I15331	8	2	0.17	146.29	Unassigned
2	I15331	8	2	1.18	146.29	Sub-Saharan African
2	I15331	9	2	0.13	141.07	Unassigned
2	I15331	9	2	0.13	17.88	Sub-Saharan African
2	I15331	9	2	18.92	89.31	Sub-Saharan African
2	I15331	9	2	90.68	100.99	Sub-Saharan African
2	I15331	9	2	100.99	141.07	East Asian & Indigenous American
2	I15331	10	2	0.13	135.43	Unassigned
2	I15331	10	2	8.27	30.52	Sub-Saharan African
2	I15331	10	2	47.54	71.47	Sub-Saharan African
2	I15331	10	2	93.18	102.92	Sub-Saharan African
2	I15331	10	2	105.44	135.43	Sub-Saharan African
2	I15331	10	2	0.13	7.16	East Asian & Indigenous American
2	I15331	10	2	71.47	91.68	East Asian & Indigenous American
2	I15331	11	2	0.2	134.95	Unassigned
2	I15331	11	2	0.2	21.11	Sub-Saharan African
2	I15331	11	2	45.88	134.95	Sub-Saharan African
2	I15331	11	2	21.11	45.88	European
2	I15331	12	2	0.19	133.8	Unassigned
2	I15331	12	2	1.15	4.07	Sub-Saharan African
2	I15331	12	2	5.09	7.41	Sub-Saharan African
2	I15331	12	2	9.74	95.04	Sub-Saharan African
2	I15331	12	2	96.24	97.53	Sub-Saharan African
2	I15331	12	2	100.58	133.8	Sub-Saharan African
2	I15331	13	2	19.5	115.11	Unassigned
2	I15331	13	2	19.5	65.09	Sub-Saharan African
2	I15331	13	2	66.93	84.76	Sub-Saharan African
2	I15331	13	2	105.17	115.11	Sub-Saharan African
2	I15331	13	2	84.76	105.17	East Asian & Indigenous American
2	I15331	14	2	19.11	107.28	Unassigned
2	I15331	14	2	19.11	107.28	Sub-Saharan African
2	I15331	15	2	20.88	102.4	Unassigned
2	I15331	15	2	20.88	102.4	Sub-Saharan African
2	I15331	16	2	0.09	90.15	Unassigned
2	I15331	16	2	0.09	90.15	Sub-Saharan African
2	I15331	17	2	0	81.15	Unassigned
2	I15331	17	2	0	10.26	Sub-Saharan African
2	I15331	17	2	11.46	26.31	Sub-Saharan African
2	I15331	17	2	33.46	81.15	Sub-Saharan African
2	I15331	18	2	0.13	78.01	Unassigned
2	I15331	18	2	0.13	23.55	Sub-Saharan African
2	I15331	18	2	44.64	53.82	Sub-Saharan African
2	I15331	18	2	74.4	78.01	Sub-Saharan African
2	I15331	18	2	23.55	44.64	European
2	I15331	18	2	53.82	73.4	European
2	I15331	19	2	0.25	59.1	Unassigned
2	I15331	19	2	0.25	56.25	Sub-Saharan African
2	I15331	19	2	56.25	59.1	East Asian & Indigenous American
2	I15331	20	2	0.06	62.96	Unassigned
2	I15331	20	2	0.06	4.64	Sub-Saharan African
2	I15331	20	2	6.87	31.88	Sub-Saharan African
2	I15331	20	2	34.09	62.96	Sub-Saharan African
2	I15331	21	2	14.36	48.1	Unassigned
2	I15331	21	2	14.36	46.28	Sub-Saharan African
2	I15331	22	2	17.9	51.21	Unassigned
2	I15331	22	2	17.9	27.21	Sub-Saharan African
2	I15331	22	2	27.88	49.74	Sub-Saharan African
3	I15332	1	1	0.75	249.22	Unassigned
3	I15332	1	1	0.75	9.42	Sub-Saharan African
3	I15332	1	1	29.54	39.9	Sub-Saharan African
3	I15332	1	1	43.3	65.71	Sub-Saharan African
3	I15332	1	1	67.28	83.18	Sub-Saharan African
3	I15332	1	1	86.67	90.01	Sub-Saharan African
3	I15332	1	1	103.68	113.5	Sub-Saharan African
3	I15332	1	1	154.73	223.96	Sub-Saharan African
3	I15332	1	1	226.02	238.94	Sub-Saharan African
3	I15332	1	1	240.35	249.22	Sub-Saharan African
3	I15332	1	1	115.26	143.91	European
3	I15332	2	1	0.01	243.04	Unassigned
3	I15332	2	1	0.01	8.66	Sub-Saharan African
3	I15332	2	1	10.1	23.88	Sub-Saharan African
3	I15332	2	1	25.83	50.86	Sub-Saharan African
3	I15332	2	1	159.09	239.85	Sub-Saharan African
3	I15332	2	1	240.5	243.04	Sub-Saharan African
3	I15332	2	1	53.73	108.78	European
3	I15332	2	1	111.42	155.18	European
3	I15332	3	1	0.07	197.84	Unassigned
3	I15332	3	1	0.07	4.94	Sub-Saharan African
3	I15332	3	1	5.66	68.52	Sub-Saharan African
3	I15332	3	1	70.04	137.04	Sub-Saharan African
3	I15332	3	1	138.93	147.87	Sub-Saharan African
3	I15332	3	1	148.9	150.32	Sub-Saharan African
3	I15332	3	1	151.89	156.99	Sub-Saharan African
3	I15332	3	1	159.01	162.76	Sub-Saharan African
3	I15332	3	1	165.03	197.84	Sub-Saharan African
3	I15332	4	1	0.07	190.92	Unassigned
3	I15332	4	1	0.07	1.55	Sub-Saharan African
3	I15332	4	1	3.19	6.4	Sub-Saharan African
3	I15332	4	1	7.89	16.01	Sub-Saharan African
3	I15332	4	1	18.97	89.15	Sub-Saharan African
3	I15332	4	1	92.12	100.01	Sub-Saharan African
3	I15332	4	1	103.26	152.29	Sub-Saharan African
3	I15332	4	1	153.91	166.31	Sub-Saharan African
3	I15332	4	1	167.81	190.92	Sub-Saharan African
3	I15332	5	1	0.01	180.7	Unassigned
3	I15332	5	1	0.01	153.92	Sub-Saharan African
3	I15332	5	1	156.94	180.7	Sub-Saharan African
3	I15332	6	1	0.17	170.92	Unassigned
3	I15332	6	1	0.17	5.9	Sub-Saharan African
3	I15332	6	1	6.83	18.09	Sub-Saharan African
3	I15332	6	1	19.68	164.88	Sub-Saharan African
3	I15332	6	1	166.2	170.92	Sub-Saharan African
3	I15332	7	1	0.04	159.12	Unassigned
3	I15332	7	1	38.19	62.02	Sub-Saharan African
3	I15332	7	1	67.78	159.12	Sub-Saharan African
3	I15332	7	1	0.04	36.92	European
3	I15332	8	1	0.17	146.29	Unassigned
3	I15332	8	1	0.17	13.86	Sub-Saharan African
3	I15332	8	1	14.89	34.85	Sub-Saharan African
3	I15332	8	1	37.12	70.69	Sub-Saharan African
3	I15332	8	1	72.55	89.77	Sub-Saharan African
3	I15332	8	1	91.84	137.96	Sub-Saharan African
3	I15332	8	1	139.32	146.29	European
3	I15332	9	1	0.13	141.07	Unassigned
3	I15332	9	1	0.13	87.68	Sub-Saharan African
3	I15332	9	1	135.35	141.07	Sub-Saharan African
3	I15332	9	1	90.68	135.35	European
3	I15332	10	1	0.13	135.43	Unassigned
3	I15332	10	1	0.13	14.72	Sub-Saharan African
3	I15332	10	1	50.53	127.93	Sub-Saharan African
3	I15332	10	1	129.17	135.43	Sub-Saharan African
3	I15332	10	1	14.72	28.17	European
3	I15332	11	1	0.2	134.95	Unassigned
3	I15332	11	1	0.2	24.08	Sub-Saharan African
3	I15332	11	1	25.32	32.46	Sub-Saharan African
3	I15332	11	1	34.28	44.65	Sub-Saharan African
3	I15332	11	1	45.88	68.17	Sub-Saharan African
3	I15332	11	1	69.52	70.8	Sub-Saharan African
3	I15332	11	1	74.4	76.01	Sub-Saharan African
3	I15332	11	1	77.84	126.21	Sub-Saharan African
3	I15332	11	1	127.24	134.95	Sub-Saharan African
3	I15332	12	1	0.19	133.8	Unassigned
3	I15332	12	1	0.19	5.09	Sub-Saharan African
3	I15332	12	1	7.41	12.32	Sub-Saharan African
3	I15332	12	1	13.48	42.61	Sub-Saharan African
3	I15332	12	1	44.38	59.47	Sub-Saharan African
3	I15332	12	1	62.01	71.53	Sub-Saharan African
3	I15332	12	1	73.44	77.16	Sub-Saharan African
3	I15332	12	1	78.73	83.87	Sub-Saharan African
3	I15332	12	1	86.19	88.88	Sub-Saharan African
3	I15332	12	1	90.93	95.04	Sub-Saharan African
3	I15332	12	1	97.53	107.91	Sub-Saharan African
3	I15332	12	1	109.51	133.8	Sub-Saharan African
3	I15332	13	1	19.5	115.11	Unassigned
3	I15332	13	1	19.5	51.27	Sub-Saharan African
3	I15332	13	1	52.59	59.72	Sub-Saharan African
3	I15332	13	1	61.36	70.62	Sub-Saharan African
3	I15332	13	1	71.92	73.21	Sub-Saharan African
3	I15332	13	1	74.63	94.46	Sub-Saharan African
3	I15332	13	1	95.79	101.64	Sub-Saharan African
3	I15332	13	1	102.84	110.46	Sub-Saharan African
3	I15332	13	1	111.16	115.11	Sub-Saharan African
3	I15332	14	1	19.11	107.28	Unassigned
3	I15332	14	1	19.11	36.55	Sub-Saharan African
3	I15332	14	1	38.18	98.24	Sub-Saharan African
3	I15332	14	1	99.4	107.28	Sub-Saharan African
3	I15332	15	1	20.88	102.4	Unassigned
3	I15332	15	1	20.88	37.01	Sub-Saharan African
3	I15332	15	1	38.46	91.77	Sub-Saharan African
3	I15332	15	1	92.86	102.4	Sub-Saharan African
3	I15332	16	1	0.09	90.15	Unassigned
3	I15332	16	1	0.09	12.72	Sub-Saharan African
3	I15332	16	1	13.9	90.15	Sub-Saharan African
3	I15332	17	1	0	81.15	Unassigned
3	I15332	17	1	0	3.47	Sub-Saharan African
3	I15332	17	1	4.74	9.43	Sub-Saharan African
3	I15332	17	1	11.46	12.64	Sub-Saharan African
3	I15332	17	1	13.56	15.63	Sub-Saharan African
3	I15332	17	1	17.7	28.8	Sub-Saharan African
3	I15332	17	1	31.06	77.71	Sub-Saharan African
3	I15332	17	1	78.82	81.15	Sub-Saharan African
3	I15332	18	1	0.13	78.01	Unassigned
3	I15332	18	1	2.47	5.66	Sub-Saharan African
3	I15332	18	1	6.72	71.33	Sub-Saharan African
3	I15332	18	1	74.4	78.01	Sub-Saharan African
3	I15332	19	1	0.25	59.1	Unassigned
3	I15332	19	1	0.25	1.01	Sub-Saharan African
3	I15332	19	1	2.28	49.38	Sub-Saharan African
3	I15332	19	1	51.78	59.1	European
3	I15332	20	1	0.06	62.96	Unassigned
3	I15332	20	1	0.06	6.87	Sub-Saharan African
3	I15332	20	1	8.15	14.98	Sub-Saharan African
3	I15332	20	1	15.97	31.88	Sub-Saharan African
3	I15332	20	1	57.48	62.96	Sub-Saharan African
3	I15332	20	1	34.09	57.48	European
3	I15332	21	1	14.36	48.1	Unassigned
3	I15332	21	1	14.36	17.82	Sub-Saharan African
3	I15332	21	1	24.72	48.1	Sub-Saharan African
3	I15332	22	1	17.9	51.21	Unassigned
3	I15332	22	1	17.9	51.21	Sub-Saharan African
3	I15332	1	2	0.75	249.22	Unassigned
3	I15332	1	2	0.75	4.57	Sub-Saharan African
3	I15332	1	2	5.47	9.42	Sub-Saharan African
3	I15332	1	2	10.9	12.05	Sub-Saharan African
3	I15332	1	2	14.19	23.43	Sub-Saharan African
3	I15332	1	2	25.29	93.68	Sub-Saharan African
3	I15332	1	2	95.27	143.91	Sub-Saharan African
3	I15332	1	2	154.73	159.36	Sub-Saharan African
3	I15332	1	2	160.63	238.94	Sub-Saharan African
3	I15332	1	2	240.35	249.22	Sub-Saharan African
3	I15332	2	2	0.01	243.04	Unassigned
3	I15332	2	2	0.01	61.86	Sub-Saharan African
3	I15332	2	2	64.3	65.73	Sub-Saharan African
3	I15332	2	2	67.07	106.96	Sub-Saharan African
3	I15332	2	2	108.78	133.38	Sub-Saharan African
3	I15332	2	2	134.7	145.41	Sub-Saharan African
3	I15332	2	2	147.94	203.66	Sub-Saharan African
3	I15332	2	2	205.35	226.89	Sub-Saharan African
3	I15332	2	2	228.1	241.46	Sub-Saharan African
3	I15332	3	2	0.07	197.84	Unassigned
3	I15332	3	2	0.07	19.99	Sub-Saharan African
3	I15332	3	2	124.92	197.84	Sub-Saharan African
3	I15332	3	2	19.99	46.78	European
3	I15332	3	2	54.06	58.41	European
3	I15332	3	2	59.92	123.54	European
3	I15332	4	2	0.07	190.92	Unassigned
3	I15332	4	2	12.05	55.13	Sub-Saharan African
3	I15332	4	2	56.66	190.92	Sub-Saharan African
3	I15332	4	2	0.07	12.05	European
3	I15332	5	2	0.01	180.7	Unassigned
3	I15332	5	2	0.01	134.38	Sub-Saharan African
3	I15332	5	2	161.56	180.7	Sub-Saharan African
3	I15332	5	2	137.88	159.88	European
3	I15332	6	2	0.17	170.92	Unassigned
3	I15332	6	2	0.17	5.9	Sub-Saharan African
3	I15332	6	2	6.83	154.64	Sub-Saharan African
3	I15332	6	2	155.77	170.92	Sub-Saharan African
3	I15332	7	2	0.04	159.12	Unassigned
3	I15332	7	2	1.09	4.5	Sub-Saharan African
3	I15332	7	2	5.82	13.22	Sub-Saharan African
3	I15332	7	2	15.38	20.44	Sub-Saharan African
3	I15332	7	2	21.61	22.21	Sub-Saharan African
3	I15332	7	2	23.86	31.16	Sub-Saharan African
3	I15332	7	2	32.4	35.58	Sub-Saharan African
3	I15332	7	2	36.92	147.91	Sub-Saharan African
3	I15332	7	2	149.41	159.12	Sub-Saharan African
3	I15332	8	2	0.17	146.29	Unassigned
3	I15332	8	2	1.18	49.12	Sub-Saharan African
3	I15332	8	2	51.34	140.46	Sub-Saharan African
3	I15332	8	2	141.57	146.29	Sub-Saharan African
3	I15332	9	2	0.13	141.07	Unassigned
3	I15332	9	2	0.13	24.49	Sub-Saharan African
3	I15332	9	2	25.74	76.18	Sub-Saharan African
3	I15332	9	2	79.1	115.43	Sub-Saharan African
3	I15332	9	2	116.72	132.69	Sub-Saharan African
3	I15332	9	2	133.98	141.07	Sub-Saharan African
3	I15332	10	2	0.13	135.43	Unassigned
3	I15332	10	2	0.13	23.42	Sub-Saharan African
3	I15332	10	2	28.17	43.34	Sub-Saharan African
3	I15332	10	2	44.97	63.07	Sub-Saharan African
3	I15332	10	2	64.7	86.48	Sub-Saharan African
3	I15332	10	2	88.16	110.45	Sub-Saharan African
3	I15332	10	2	113.85	135.43	Sub-Saharan African
3	I15332	11	2	0.2	134.95	Unassigned
3	I15332	11	2	0.2	3.26	Sub-Saharan African
3	I15332	11	2	5.76	21.11	Sub-Saharan African
3	I15332	11	2	79.06	134.95	Sub-Saharan African
3	I15332	11	2	21.11	79.06	European
3	I15332	12	2	0.19	133.8	Unassigned
3	I15332	12	2	114.79	124.8	Sub-Saharan African
3	I15332	12	2	125.76	133.8	Sub-Saharan African
3	I15332	12	2	0.19	31.15	European
3	I15332	12	2	38.7	113.57	European
3	I15332	13	2	19.5	115.11	Unassigned
3	I15332	13	2	19.5	47.82	Sub-Saharan African
3	I15332	13	2	54.59	113.22	European
3	I15332	14	2	19.11	107.28	Unassigned
3	I15332	14	2	22.3	59.21	Sub-Saharan African
3	I15332	14	2	65.57	80.86	Sub-Saharan African
3	I15332	14	2	82.47	107.28	Sub-Saharan African
3	I15332	15	2	20.88	102.4	Unassigned
3	I15332	15	2	20.88	33.09	Sub-Saharan African
3	I15332	15	2	33.97	43.54	Sub-Saharan African
3	I15332	15	2	49.38	102.4	Sub-Saharan African
3	I15332	16	2	0.09	90.15	Unassigned
3	I15332	16	2	0.09	81.58	Sub-Saharan African
3	I15332	16	2	82.42	83.15	Sub-Saharan African
3	I15332	16	2	83.83	88.51	Sub-Saharan African
3	I15332	17	2	0	81.15	Unassigned
3	I15332	17	2	0	10.26	Sub-Saharan African
3	I15332	17	2	32.19	72.38	Sub-Saharan African
3	I15332	17	2	73.75	81.15	Sub-Saharan African
3	I15332	17	2	11.46	28.8	European
3	I15332	18	2	0.13	78.01	Unassigned
3	I15332	18	2	0.13	36	Sub-Saharan African
3	I15332	18	2	73.4	78.01	Sub-Saharan African
3	I15332	18	2	39.95	72.24	European
3	I15332	19	2	0.25	59.1	Unassigned
3	I15332	19	2	9.77	31.93	Sub-Saharan African
3	I15332	19	2	33.41	49.38	Sub-Saharan African
3	I15332	19	2	50.83	55.13	Sub-Saharan African
3	I15332	19	2	56.25	59.1	Sub-Saharan African
3	I15332	19	2	0.25	8.31	European
3	I15332	20	2	0.06	62.96	Unassigned
3	I15332	20	2	8.15	48.92	Sub-Saharan African
3	I15332	20	2	50.12	59.57	Sub-Saharan African
3	I15332	20	2	60.42	62.96	Sub-Saharan African
3	I15332	20	2	0.06	6.87	European
3	I15332	21	2	14.36	48.1	Unassigned
3	I15332	21	2	14.36	23.13	Sub-Saharan African
3	I15332	21	2	24.72	48.1	Sub-Saharan African
3	I15332	22	2	17.9	51.21	Unassigned
3	I15332	22	2	19.2	51.21	Sub-Saharan African
7	I15333	1	1	0.75	249.22	Unassigned
7	I15333	1	1	0.75	26.87	Sub-Saharan African
7	I15333	1	1	29.54	102.09	Sub-Saharan African
7	I15333	1	1	103.68	170.08	Sub-Saharan African
7	I15333	1	1	171.75	182.93	Sub-Saharan African
7	I15333	1	1	186.38	249.22	Sub-Saharan African
7	I15333	2	1	0.01	243.04	Unassigned
7	I15333	2	1	0.01	18.74	Sub-Saharan African
7	I15333	2	1	20.03	234.79	Sub-Saharan African
7	I15333	2	1	235.48	243.04	Sub-Saharan African
7	I15333	3	1	0.07	197.84	Unassigned
7	I15333	3	1	0.07	52.4	Sub-Saharan African
7	I15333	3	1	54.06	197.84	Sub-Saharan African
7	I15333	4	1	0.07	190.92	Unassigned
7	I15333	4	1	0.07	190.92	Sub-Saharan African
7	I15333	5	1	0.01	180.7	Unassigned
7	I15333	5	1	0.01	140.5	Sub-Saharan African
7	I15333	5	1	141.87	169.77	Sub-Saharan African
7	I15333	5	1	171.06	180.7	Sub-Saharan African
7	I15333	6	1	0.17	170.92	Unassigned
7	I15333	6	1	0.17	36.26	Sub-Saharan African
7	I15333	6	1	37.54	46.86	Sub-Saharan African
7	I15333	6	1	48.73	131.11	Sub-Saharan African
7	I15333	6	1	132.87	138.45	Sub-Saharan African
7	I15333	6	1	139.72	170.92	Sub-Saharan African
7	I15333	7	1	0.04	159.12	Unassigned
7	I15333	7	1	0.04	88.09	Sub-Saharan African
7	I15333	7	1	89.7	114.31	Sub-Saharan African
7	I15333	7	1	116.23	159.12	Sub-Saharan African
7	I15333	8	1	0.17	146.29	Unassigned
7	I15333	8	1	0.17	30.95	Sub-Saharan African
7	I15333	8	1	32.51	70.69	Sub-Saharan African
7	I15333	8	1	72.55	146.29	Sub-Saharan African
7	I15333	9	1	0.13	141.07	Unassigned
7	I15333	9	1	0.13	4.9	Sub-Saharan African
7	I15333	9	1	6.53	135.35	Sub-Saharan African
7	I15333	9	1	136.46	141.07	Sub-Saharan African
7	I15333	10	1	0.13	135.43	Unassigned
7	I15333	10	1	0.13	47.54	Sub-Saharan African
7	I15333	10	1	50.53	79.21	Sub-Saharan African
7	I15333	10	1	80.47	83.21	Sub-Saharan African
7	I15333	10	1	84.8	135.43	Sub-Saharan African
7	I15333	11	1	0.2	134.95	Unassigned
7	I15333	11	1	0.2	14.05	Sub-Saharan African
7	I15333	11	1	15.93	28.62	Sub-Saharan African
7	I15333	11	1	30.51	134.95	Sub-Saharan African
7	I15333	12	1	0.19	133.8	Unassigned
7	I15333	12	1	0.19	133.8	Sub-Saharan African
7	I15333	13	1	19.5	115.11	Unassigned
7	I15333	13	1	19.5	66.93	Sub-Saharan African
7	I15333	13	1	68.56	115.11	Sub-Saharan African
7	I15333	14	1	19.11	107.28	Unassigned
7	I15333	14	1	19.11	52.89	Sub-Saharan African
7	I15333	14	1	54.74	107.28	Sub-Saharan African
7	I15333	15	1	20.88	102.4	Unassigned
7	I15333	15	1	20.88	102.4	Sub-Saharan African
7	I15333	16	1	0.09	90.15	Unassigned
7	I15333	16	1	0.09	11.64	Sub-Saharan African
7	I15333	16	1	12.72	57.69	Sub-Saharan African
7	I15333	16	1	58.89	69.28	Sub-Saharan African
7	I15333	16	1	71.97	90.15	Sub-Saharan African
7	I15333	17	1	0	81.15	Unassigned
7	I15333	17	1	0	4.74	Sub-Saharan African
7	I15333	17	1	5.91	76.81	Sub-Saharan African
7	I15333	17	1	77.71	81.15	Sub-Saharan African
7	I15333	18	1	0.13	78.01	Unassigned
7	I15333	18	1	0.13	78.01	Sub-Saharan African
7	I15333	19	1	0.25	59.1	Unassigned
7	I15333	19	1	0.25	59.1	Sub-Saharan African
7	I15333	20	1	0.06	62.96	Unassigned
7	I15333	20	1	0.06	62.96	Sub-Saharan African
7	I15333	21	1	14.36	48.1	Unassigned
7	I15333	21	1	14.36	48.1	Sub-Saharan African
7	I15333	22	1	17.9	51.21	Unassigned
7	I15333	22	1	17.9	39.88	Sub-Saharan African
7	I15333	22	1	42.36	51.21	Sub-Saharan African
7	I15333	1	2	0.75	249.22	Unassigned
7	I15333	1	2	0.75	32.04	Sub-Saharan African
7	I15333	1	2	34.05	249.22	Sub-Saharan African
7	I15333	2	2	0.01	243.04	Unassigned
7	I15333	2	2	0.01	23.88	Sub-Saharan African
7	I15333	2	2	25.83	33.25	Sub-Saharan African
7	I15333	2	2	34.44	36.05	Sub-Saharan African
7	I15333	2	2	37.29	243.04	Sub-Saharan African
7	I15333	3	2	0.07	197.84	Unassigned
7	I15333	3	2	0.07	29.34	Sub-Saharan African
7	I15333	3	2	30.55	43.16	Sub-Saharan African
7	I15333	3	2	45.16	113.46	Sub-Saharan African
7	I15333	3	2	115.36	197.84	Sub-Saharan African
7	I15333	4	2	0.07	190.92	Unassigned
7	I15333	4	2	0.07	12.05	Sub-Saharan African
7	I15333	4	2	13.62	56.66	Sub-Saharan African
7	I15333	4	2	57.95	90.43	Sub-Saharan African
7	I15333	4	2	92.12	190.92	Sub-Saharan African
7	I15333	5	2	0.01	180.7	Unassigned
7	I15333	5	2	0.01	100.72	Sub-Saharan African
7	I15333	5	2	102.67	104.28	Sub-Saharan African
7	I15333	5	2	106.24	148.21	Sub-Saharan African
7	I15333	5	2	149.43	177.13	Sub-Saharan African
7	I15333	5	2	178.42	180.7	Sub-Saharan African
7	I15333	6	2	0.17	170.92	Unassigned
7	I15333	6	2	0.17	100.83	Sub-Saharan African
7	I15333	6	2	102.82	131.11	Sub-Saharan African
7	I15333	6	2	132.87	170.92	Sub-Saharan African
7	I15333	7	2	0.04	159.12	Unassigned
7	I15333	7	2	0.04	23.86	Sub-Saharan African
7	I15333	7	2	25.16	73.44	Sub-Saharan African
7	I15333	7	2	77.91	121.03	Sub-Saharan African
7	I15333	7	2	122.8	124.82	Sub-Saharan African
7	I15333	7	2	126.85	159.12	Sub-Saharan African
7	I15333	8	2	0.17	146.29	Unassigned
7	I15333	8	2	0.17	146.29	Sub-Saharan African
7	I15333	9	2	0.13	141.07	Unassigned
7	I15333	9	2	0.13	29.78	Sub-Saharan African
7	I15333	9	2	31.87	68.16	Sub-Saharan African
7	I15333	9	2	72.46	141.07	Sub-Saharan African
7	I15333	10	2	0.13	135.43	Unassigned
7	I15333	10	2	0.13	135.43	Sub-Saharan African
7	I15333	11	2	0.2	134.95	Unassigned
7	I15333	11	2	0.2	65.9	Sub-Saharan African
7	I15333	11	2	68.17	134.95	Sub-Saharan African
7	I15333	12	2	0.19	133.8	Unassigned
7	I15333	12	2	0.19	47.8	Sub-Saharan African
7	I15333	12	2	49.48	57.62	Sub-Saharan African
7	I15333	12	2	59.47	86.19	Sub-Saharan African
7	I15333	12	2	88.88	95.04	Sub-Saharan African
7	I15333	12	2	96.24	133.8	Sub-Saharan African
7	I15333	13	2	19.5	115.11	Unassigned
7	I15333	13	2	19.5	73.21	Sub-Saharan African
7	I15333	13	2	74.63	86.66	Sub-Saharan African
7	I15333	13	2	89.25	115.11	Sub-Saharan African
7	I15333	14	2	19.11	107.28	Unassigned
7	I15333	14	2	19.11	64.14	Sub-Saharan African
7	I15333	14	2	65.57	85.91	Sub-Saharan African
7	I15333	14	2	87.31	107.28	Sub-Saharan African
7	I15333	15	2	20.88	102.4	Unassigned
7	I15333	15	2	20.88	76.11	Sub-Saharan African
7	I15333	15	2	78.49	100.04	Sub-Saharan African
7	I15333	15	2	100.93	102.4	Sub-Saharan African
7	I15333	16	2	0.09	90.15	Unassigned
7	I15333	16	2	0.09	90.15	Sub-Saharan African
7	I15333	17	2	0	81.15	Unassigned
7	I15333	17	2	0	81.15	Sub-Saharan African
7	I15333	18	2	0.13	78.01	Unassigned
7	I15333	18	2	0.13	78.01	Sub-Saharan African
7	I15333	19	2	0.25	59.1	Unassigned
7	I15333	19	2	0.25	59.1	Sub-Saharan African
7	I15333	20	2	0.06	62.96	Unassigned
7	I15333	20	2	0.06	62.96	Sub-Saharan African
7	I15333	21	2	14.36	48.1	Unassigned
7	I15333	21	2	14.36	17.82	Sub-Saharan African
7	I15333	21	2	19.13	48.1	Sub-Saharan African
7	I15333	22	2	17.9	51.21	Unassigned
7	I15333	22	2	17.9	24.74	Sub-Saharan African
7	I15333	22	2	26.18	51.21	Sub-Saharan African
9	I15334	1	1	0.75	249.22	Unassigned
9	I15334	1	1	0.75	100.25	Sub-Saharan African
9	I15334	1	1	103.68	249.22	Sub-Saharan African
9	I15334	2	1	0.01	243.04	Unassigned
9	I15334	2	1	0.01	4.82	Sub-Saharan African
9	I15334	2	1	6.15	241.46	Sub-Saharan African
9	I15334	3	1	0.07	197.84	Unassigned
9	I15334	3	1	0.07	197.84	Sub-Saharan African
9	I15334	4	1	0.07	190.92	Unassigned
9	I15334	4	1	0.07	6.4	Sub-Saharan African
9	I15334	4	1	7.28	136.11	Sub-Saharan African
9	I15334	4	1	138.07	190.92	Sub-Saharan African
9	I15334	5	1	0.01	180.7	Unassigned
9	I15334	5	1	0.01	20.52	Sub-Saharan African
9	I15334	5	1	22.86	85.66	Sub-Saharan African
9	I15334	5	1	88.22	102.67	Sub-Saharan African
9	I15334	5	1	104.28	180.7	Sub-Saharan African
9	I15334	6	1	0.17	170.92	Unassigned
9	I15334	6	1	0.17	34.25	Sub-Saharan African
9	I15334	6	1	36.26	85.12	Sub-Saharan African
9	I15334	6	1	87.09	135.72	Sub-Saharan African
9	I15334	6	1	137.3	170.92	Sub-Saharan African
9	I15334	7	1	0.04	159.12	Unassigned
9	I15334	7	1	0.04	28.9	Sub-Saharan African
9	I15334	7	1	30.07	76.81	Sub-Saharan African
9	I15334	7	1	77.91	159.12	Sub-Saharan African
9	I15334	8	1	0.17	146.29	Unassigned
9	I15334	8	1	0.17	141.57	Sub-Saharan African
9	I15334	8	1	142.87	146.29	Sub-Saharan African
9	I15334	9	1	0.13	141.07	Unassigned
9	I15334	9	1	0.13	141.07	Sub-Saharan African
9	I15334	10	1	0.13	135.43	Unassigned
9	I15334	10	1	0.13	43.34	Sub-Saharan African
9	I15334	10	1	44.97	105.44	Sub-Saharan African
9	I15334	10	1	107.15	135.43	Sub-Saharan African
9	I15334	11	1	0.2	134.95	Unassigned
9	I15334	11	1	0.2	134.95	Sub-Saharan African
9	I15334	12	1	0.19	133.8	Unassigned
9	I15334	12	1	0.19	88.88	Sub-Saharan African
9	I15334	12	1	92.62	133.8	Sub-Saharan African
9	I15334	13	1	19.5	115.11	Unassigned
9	I15334	13	1	19.5	115.11	Sub-Saharan African
9	I15334	14	1	19.11	107.28	Unassigned
9	I15334	14	1	19.11	107.28	Sub-Saharan African
9	I15334	15	1	20.88	102.4	Unassigned
9	I15334	15	1	20.88	102.4	Sub-Saharan African
9	I15334	16	1	0.09	90.15	Unassigned
9	I15334	16	1	0.09	86.61	Sub-Saharan African
9	I15334	16	1	87.24	90.15	Sub-Saharan African
9	I15334	17	1	0	81.15	Unassigned
9	I15334	17	1	0	81.15	Sub-Saharan African
9	I15334	18	1	0.13	78.01	Unassigned
9	I15334	18	1	0.13	48.42	Sub-Saharan African
9	I15334	18	1	49.95	78.01	Sub-Saharan African
9	I15334	19	1	0.25	59.1	Unassigned
9	I15334	19	1	0.25	56.25	Sub-Saharan African
9	I15334	19	1	57.23	59.1	Sub-Saharan African
9	I15334	20	1	0.06	62.96	Unassigned
9	I15334	20	1	0.06	62.96	Sub-Saharan African
9	I15334	21	1	14.36	48.1	Unassigned
9	I15334	21	1	14.36	48.1	Sub-Saharan African
9	I15334	22	1	17.9	51.21	Unassigned
9	I15334	22	1	17.9	51.21	Sub-Saharan African
9	I15334	1	2	0.75	249.22	Unassigned
9	I15334	1	2	2.33	86.67	Sub-Saharan African
9	I15334	1	2	88.23	249.22	Sub-Saharan African
9	I15334	2	2	0.01	243.04	Unassigned
9	I15334	2	2	0.01	119.24	Sub-Saharan African
9	I15334	2	2	120.89	243.04	Sub-Saharan African
9	I15334	3	2	0.07	197.84	Unassigned
9	I15334	3	2	0.07	162.76	Sub-Saharan African
9	I15334	3	2	165.03	197.84	Sub-Saharan African
9	I15334	4	2	0.07	190.92	Unassigned
9	I15334	4	2	0.07	183.42	Sub-Saharan African
9	I15334	4	2	184.47	190.92	Sub-Saharan African
9	I15334	5	2	0.01	180.7	Unassigned
9	I15334	5	2	0.01	180.7	Sub-Saharan African
9	I15334	6	2	0.17	170.92	Unassigned
9	I15334	6	2	0.17	170.92	Sub-Saharan African
9	I15334	7	2	0.04	159.12	Unassigned
9	I15334	7	2	0.04	159.12	Sub-Saharan African
9	I15334	8	2	0.17	146.29	Unassigned
9	I15334	8	2	0.17	146.29	Sub-Saharan African
9	I15334	9	2	0.13	141.07	Unassigned
9	I15334	9	2	0.13	141.07	Sub-Saharan African
9	I15334	10	2	0.13	135.43	Unassigned
9	I15334	10	2	0.13	135.43	Sub-Saharan African
9	I15334	11	2	0.2	134.95	Unassigned
9	I15334	11	2	0.2	134.95	Sub-Saharan African
9	I15334	12	2	0.19	133.8	Unassigned
9	I15334	12	2	0.19	133.8	Sub-Saharan African
9	I15334	13	2	19.5	115.11	Unassigned
9	I15334	13	2	19.5	86.66	Sub-Saharan African
9	I15334	13	2	89.25	115.11	Sub-Saharan African
9	I15334	14	2	19.11	107.28	Unassigned
9	I15334	14	2	19.11	107.28	Sub-Saharan African
9	I15334	15	2	20.88	102.4	Unassigned
9	I15334	15	2	20.88	55.86	Sub-Saharan African
9	I15334	15	2	57.75	102.4	Sub-Saharan African
9	I15334	16	2	0.09	90.15	Unassigned
9	I15334	16	2	0.09	90.15	Sub-Saharan African
9	I15334	17	2	0	81.15	Unassigned
9	I15334	17	2	0	81.15	Sub-Saharan African
9	I15334	18	2	0.13	78.01	Unassigned
9	I15334	18	2	0.13	32.31	Sub-Saharan African
9	I15334	18	2	34.02	38.07	Sub-Saharan African
9	I15334	18	2	39.95	78.01	Sub-Saharan African
9	I15334	19	2	0.25	59.1	Unassigned
9	I15334	19	2	0.25	59.1	Sub-Saharan African
9	I15334	20	2	0.06	62.96	Unassigned
9	I15334	20	2	0.06	62.96	Sub-Saharan African
9	I15334	21	2	14.36	48.1	Unassigned
9	I15334	21	2	14.36	48.1	Sub-Saharan African
9	I15334	22	2	17.9	51.21	Unassigned
9	I15334	22	2	17.9	51.21	Sub-Saharan African
12	I15335	1	1	0.75	249.22	Unassigned
12	I15335	1	1	0.75	34.05	Sub-Saharan African
12	I15335	1	1	35.06	68.7	Sub-Saharan African
12	I15335	1	1	70.37	143.91	Sub-Saharan African
12	I15335	1	1	150.81	249.22	Sub-Saharan African
12	I15335	2	1	0.01	243.04	Unassigned
12	I15335	2	1	0.01	79.45	Sub-Saharan African
12	I15335	2	1	80.6	243.04	Sub-Saharan African
12	I15335	3	1	0.07	197.84	Unassigned
12	I15335	3	1	0.07	29.34	Sub-Saharan African
12	I15335	3	1	30.55	141.57	Sub-Saharan African
12	I15335	3	1	143.35	153.41	Sub-Saharan African
12	I15335	3	1	155.29	192.25	Sub-Saharan African
12	I15335	3	1	193.5	197.84	Sub-Saharan African
12	I15335	4	1	0.07	190.92	Unassigned
12	I15335	4	1	0.07	134.13	Sub-Saharan African
12	I15335	4	1	136.11	190.92	Sub-Saharan African
12	I15335	5	1	0.01	180.7	Unassigned
12	I15335	5	1	0.01	28.3	Sub-Saharan African
12	I15335	5	1	30.12	94.8	Sub-Saharan African
12	I15335	5	1	96.25	137.88	Sub-Saharan African
12	I15335	5	1	140.5	150.64	Sub-Saharan African
12	I15335	5	1	152.2	167.65	Sub-Saharan African
12	I15335	5	1	168.62	180.7	Sub-Saharan African
12	I15335	6	1	0.17	170.92	Unassigned
12	I15335	6	1	0.17	33.46	Sub-Saharan African
12	I15335	6	1	34.25	41.37	Sub-Saharan African
12	I15335	6	1	42.69	170.92	Sub-Saharan African
12	I15335	7	1	0.04	159.12	Unassigned
12	I15335	7	1	0.04	14.25	Sub-Saharan African
12	I15335	7	1	15.38	28.9	Sub-Saharan African
12	I15335	7	1	31.16	47.49	Sub-Saharan African
12	I15335	7	1	48.8	62.02	Sub-Saharan African
12	I15335	7	1	65.69	124.82	Sub-Saharan African
12	I15335	7	1	126.85	159.12	Sub-Saharan African
12	I15335	8	1	0.17	146.29	Unassigned
12	I15335	8	1	0.17	32.51	Sub-Saharan African
12	I15335	8	1	34.85	61.76	Sub-Saharan African
12	I15335	8	1	63.26	82.92	Sub-Saharan African
12	I15335	8	1	84.86	146.29	Sub-Saharan African
12	I15335	9	1	0.13	141.07	Unassigned
12	I15335	9	1	0.13	4.9	Sub-Saharan African
12	I15335	9	1	6.53	79.1	Sub-Saharan African
12	I15335	9	1	80.45	81.9	Sub-Saharan African
12	I15335	9	1	83.38	92.24	Sub-Saharan African
12	I15335	9	1	93.72	102.22	Sub-Saharan African
12	I15335	9	1	104.29	127.21	Sub-Saharan African
12	I15335	9	1	129.37	141.07	Sub-Saharan African
12	I15335	10	1	0.13	135.43	Unassigned
12	I15335	10	1	0.13	96.7	Sub-Saharan African
12	I15335	10	1	98.11	123.28	Sub-Saharan African
12	I15335	10	1	124.42	135.43	Sub-Saharan African
12	I15335	11	1	0.2	134.95	Unassigned
12	I15335	11	1	0.2	32.46	Sub-Saharan African
12	I15335	11	1	34.28	93.75	Sub-Saharan African
12	I15335	11	1	95.2	134.95	Sub-Saharan African
12	I15335	12	1	0.19	133.8	Unassigned
12	I15335	12	1	0.19	16.66	Sub-Saharan African
12	I15335	12	1	18.62	78.73	Sub-Saharan African
12	I15335	12	1	80.55	82.27	Sub-Saharan African
12	I15335	12	1	83.87	97.53	Sub-Saharan African
12	I15335	12	1	98.83	133.8	Sub-Saharan African
12	I15335	13	1	19.5	115.11	Unassigned
12	I15335	13	1	19.5	45.02	Sub-Saharan African
12	I15335	13	1	46.55	103.98	Sub-Saharan African
12	I15335	13	1	105.17	115.11	Sub-Saharan African
12	I15335	14	1	19.11	107.28	Unassigned
12	I15335	14	1	19.11	48.45	Sub-Saharan African
12	I15335	14	1	50.19	107.28	Sub-Saharan African
12	I15335	15	1	20.88	102.4	Unassigned
12	I15335	15	1	20.88	67.12	Sub-Saharan African
12	I15335	15	1	68.76	95.67	Sub-Saharan African
12	I15335	15	1	96.78	102.4	Sub-Saharan African
12	I15335	16	1	0.09	90.15	Unassigned
12	I15335	16	1	1.05	74.76	Sub-Saharan African
12	I15335	16	1	75.99	90.15	Sub-Saharan African
12	I15335	17	1	0	81.15	Unassigned
12	I15335	17	1	0	81.15	Sub-Saharan African
12	I15335	18	1	0.13	78.01	Unassigned
12	I15335	18	1	0.13	23.55	Sub-Saharan African
12	I15335	18	1	25.01	43.31	Sub-Saharan African
12	I15335	18	1	44.64	78.01	Sub-Saharan African
12	I15335	19	1	0.25	59.1	Unassigned
12	I15335	19	1	0.25	54.09	Sub-Saharan African
12	I15335	19	1	55.13	59.1	Sub-Saharan African
12	I15335	20	1	0.06	62.96	Unassigned
12	I15335	20	1	0.94	6.87	Sub-Saharan African
12	I15335	20	1	8.15	62.96	Sub-Saharan African
12	I15335	21	1	14.36	48.1	Unassigned
12	I15335	21	1	14.36	39.33	Sub-Saharan African
12	I15335	21	1	40.47	41.66	Sub-Saharan African
12	I15335	21	1	42.63	48.1	Sub-Saharan African
12	I15335	22	1	17.9	51.21	Unassigned
12	I15335	22	1	19.2	51.21	Sub-Saharan African
12	I15335	1	2	0.75	249.22	Unassigned
12	I15335	1	2	0.75	20.77	Sub-Saharan African
12	I15335	1	2	22.2	26.87	Sub-Saharan African
12	I15335	1	2	29.54	35.06	Sub-Saharan African
12	I15335	1	2	36.99	39.9	Sub-Saharan African
12	I15335	1	2	41.44	62.9	Sub-Saharan African
12	I15335	1	2	64.28	76.78	Sub-Saharan African
12	I15335	1	2	78.69	249.22	Sub-Saharan African
12	I15335	2	2	0.01	243.04	Unassigned
12	I15335	2	2	0.01	3.61	Sub-Saharan African
12	I15335	2	2	4.82	15.12	Sub-Saharan African
12	I15335	2	2	16.45	60.09	Sub-Saharan African
12	I15335	2	2	61.86	82.67	Sub-Saharan African
12	I15335	2	2	84.92	234.79	Sub-Saharan African
12	I15335	2	2	235.48	237.53	Sub-Saharan African
12	I15335	2	2	238.57	243.04	Sub-Saharan African
12	I15335	3	2	0.07	197.84	Unassigned
12	I15335	3	2	0.07	54.06	Sub-Saharan African
12	I15335	3	2	55.13	147.04	Sub-Saharan African
12	I15335	3	2	147.87	150.32	Sub-Saharan African
12	I15335	3	2	151.89	197.84	Sub-Saharan African
12	I15335	4	2	0.07	190.92	Unassigned
12	I15335	4	2	0.07	7.89	Sub-Saharan African
12	I15335	4	2	8.77	27.35	Sub-Saharan African
12	I15335	4	2	28.82	53.2	Sub-Saharan African
12	I15335	4	2	55.13	68.81	Sub-Saharan African
12	I15335	4	2	70.99	111	Sub-Saharan African
12	I15335	4	2	112.42	169.54	Sub-Saharan African
12	I15335	4	2	171.18	190.92	Sub-Saharan African
12	I15335	5	2	0.01	180.7	Unassigned
12	I15335	5	2	0.01	56.45	Sub-Saharan African
12	I15335	5	2	58.13	79.07	Sub-Saharan African
12	I15335	5	2	80.48	180.7	Sub-Saharan African
12	I15335	6	2	0.17	170.92	Unassigned
12	I15335	6	2	0.17	23.64	Sub-Saharan African
12	I15335	6	2	24.78	170.92	Sub-Saharan African
12	I15335	7	2	0.04	159.12	Unassigned
12	I15335	7	2	0.04	5.82	Sub-Saharan African
12	I15335	7	2	7.36	33.93	Sub-Saharan African
12	I15335	7	2	35.58	69.32	Sub-Saharan African
12	I15335	7	2	70.94	110.38	Sub-Saharan African
12	I15335	7	2	114.31	131.71	Sub-Saharan African
12	I15335	7	2	133.15	159.12	Sub-Saharan African
12	I15335	8	2	0.17	146.29	Unassigned
12	I15335	8	2	0.17	11.42	Sub-Saharan African
12	I15335	8	2	12.99	95.79	Sub-Saharan African
12	I15335	8	2	97.14	146.29	Sub-Saharan African
12	I15335	9	2	0.13	141.07	Unassigned
12	I15335	9	2	0.13	97.41	Sub-Saharan African
12	I15335	9	2	98.92	141.07	Sub-Saharan African
12	I15335	10	2	0.13	135.43	Unassigned
12	I15335	10	2	0.13	14.72	Sub-Saharan African
12	I15335	10	2	15.98	19.9	Sub-Saharan African
12	I15335	10	2	21.39	50.53	Sub-Saharan African
12	I15335	10	2	53.07	118.31	Sub-Saharan African
12	I15335	10	2	119.52	129.17	Sub-Saharan African
12	I15335	10	2	129.96	135.43	Sub-Saharan African
12	I15335	11	2	0.2	134.95	Unassigned
12	I15335	11	2	0.2	21.11	Sub-Saharan African
12	I15335	11	2	22.43	83.33	Sub-Saharan African
12	I15335	11	2	85.09	122.64	Sub-Saharan African
12	I15335	11	2	123.68	134.95	Sub-Saharan African
12	I15335	12	2	0.19	133.8	Unassigned
12	I15335	12	2	0.19	49.48	Sub-Saharan African
12	I15335	12	2	51.67	65.53	Sub-Saharan African
12	I15335	12	2	67.14	121.16	Sub-Saharan African
12	I15335	12	2	122.78	133.8	Sub-Saharan African
12	I15335	13	2	19.5	115.11	Unassigned
12	I15335	13	2	19.5	45.02	Sub-Saharan African
12	I15335	13	2	46.55	91.04	Sub-Saharan African
12	I15335	13	2	92.88	115.11	Sub-Saharan African
12	I15335	14	2	19.11	107.28	Unassigned
12	I15335	14	2	19.11	107.28	Sub-Saharan African
12	I15335	15	2	20.88	102.4	Unassigned
12	I15335	15	2	25.13	97.96	Sub-Saharan African
12	I15335	15	2	98.93	100.04	Sub-Saharan African
12	I15335	15	2	100.93	102.4	Sub-Saharan African
12	I15335	16	2	0.09	90.15	Unassigned
12	I15335	16	2	0.09	58.89	Sub-Saharan African
12	I15335	16	2	62.08	90.15	Sub-Saharan African
12	I15335	17	2	0	81.15	Unassigned
12	I15335	17	2	0	81.15	Sub-Saharan African
12	I15335	18	2	0.13	78.01	Unassigned
12	I15335	18	2	0.13	7.69	Sub-Saharan African
12	I15335	18	2	8.78	30.16	Sub-Saharan African
12	I15335	18	2	32.31	57.46	Sub-Saharan African
12	I15335	18	2	58.96	75.14	Sub-Saharan African
12	I15335	18	2	76.18	78.01	Sub-Saharan African
12	I15335	19	2	0.25	59.1	Unassigned
12	I15335	19	2	0.25	59.1	Sub-Saharan African
12	I15335	20	2	0.06	62.96	Unassigned
12	I15335	20	2	0.06	14.98	Sub-Saharan African
12	I15335	20	2	15.97	62.96	Sub-Saharan African
12	I15335	21	2	14.36	48.1	Unassigned
12	I15335	21	2	14.36	21.86	Sub-Saharan African
12	I15335	21	2	23.13	48.1	Sub-Saharan African
12	I15335	22	2	17.9	51.21	Unassigned
12	I15335	22	2	17.9	51.21	Sub-Saharan African
17	I15336	1	1	0.75	249.22	Unassigned
17	I15336	1	1	0.75	2.33	Sub-Saharan African
17	I15336	1	1	3.44	162.03	Sub-Saharan African
17	I15336	1	1	163.14	188.27	Sub-Saharan African
17	I15336	1	1	190.49	249.22	Sub-Saharan African
17	I15336	2	1	0.01	243.04	Unassigned
17	I15336	2	1	0.01	40.3	Sub-Saharan African
17	I15336	2	1	41.53	56.56	Sub-Saharan African
17	I15336	2	1	58.46	230.61	Sub-Saharan African
17	I15336	2	1	232.15	241.46	Sub-Saharan African
17	I15336	3	1	0.07	197.84	Unassigned
17	I15336	3	1	0.07	2.24	Sub-Saharan African
17	I15336	3	1	3.89	7.83	Sub-Saharan African
17	I15336	3	1	10.15	14.83	Sub-Saharan African
17	I15336	3	1	16.41	55.13	Sub-Saharan African
17	I15336	3	1	56.57	64.68	Sub-Saharan African
17	I15336	3	1	65.8	150.32	Sub-Saharan African
17	I15336	3	1	151.89	159.01	Sub-Saharan African
17	I15336	3	1	160.79	162.76	Sub-Saharan African
17	I15336	3	1	165.03	166.75	Sub-Saharan African
17	I15336	3	1	168.72	169.32	Sub-Saharan African
17	I15336	3	1	170.98	189.04	Sub-Saharan African
17	I15336	3	1	190.08	197.84	Sub-Saharan African
17	I15336	4	1	0.07	190.92	Unassigned
17	I15336	4	1	0.07	72.83	Sub-Saharan African
17	I15336	4	1	74.94	80.19	Sub-Saharan African
17	I15336	4	1	116	182.47	Sub-Saharan African
17	I15336	4	1	183.42	186.56	Sub-Saharan African
17	I15336	4	1	82.06	116	Western Asian & North African
17	I15336	5	1	0.01	180.7	Unassigned
17	I15336	5	1	0.01	3.6	Sub-Saharan African
17	I15336	5	1	4.75	58.13	Sub-Saharan African
17	I15336	5	1	59.94	71.48	Sub-Saharan African
17	I15336	5	1	73.21	75.96	Sub-Saharan African
17	I15336	5	1	77.58	83.59	Sub-Saharan African
17	I15336	5	1	85.66	180.7	Sub-Saharan African
17	I15336	6	1	0.17	170.92	Unassigned
17	I15336	6	1	0.17	10.54	Sub-Saharan African
17	I15336	6	1	33.46	90.58	Sub-Saharan African
17	I15336	6	1	91.79	151.95	Sub-Saharan African
17	I15336	6	1	152.98	170.92	Sub-Saharan African
17	I15336	6	1	15.32	33.46	Western Asian & North African
17	I15336	7	1	0.04	159.12	Unassigned
17	I15336	7	1	0.04	2.36	Sub-Saharan African
17	I15336	7	1	3.3	7.36	Sub-Saharan African
17	I15336	7	1	8.48	89.7	Sub-Saharan African
17	I15336	7	1	91.63	139.26	Sub-Saharan African
17	I15336	7	1	140.84	151.63	Sub-Saharan African
17	I15336	7	1	152.85	159.12	Sub-Saharan African
17	I15336	8	1	0.17	146.29	Unassigned
17	I15336	8	1	0.17	18.52	Sub-Saharan African
17	I15336	8	1	23.75	146.29	Sub-Saharan African
17	I15336	8	1	19.41	21.4	European
17	I15336	9	1	0.13	141.07	Unassigned
17	I15336	9	1	0.13	113.74	Sub-Saharan African
17	I15336	9	1	115.43	125.56	Sub-Saharan African
17	I15336	9	1	127.21	141.07	Sub-Saharan African
17	I15336	10	1	0.13	135.43	Unassigned
17	I15336	10	1	0.13	21.39	Sub-Saharan African
17	I15336	10	1	23.42	93.18	Sub-Saharan African
17	I15336	10	1	95	129.17	Sub-Saharan African
17	I15336	11	1	0.2	134.95	Unassigned
17	I15336	11	1	0.2	70.8	Sub-Saharan African
17	I15336	11	1	72.54	93.75	Sub-Saharan African
17	I15336	11	1	95.2	134.95	Sub-Saharan African
17	I15336	12	1	0.19	133.8	Unassigned
17	I15336	12	1	0.19	6.13	Sub-Saharan African
17	I15336	12	1	7.41	20.03	Sub-Saharan African
17	I15336	12	1	21.08	38.7	Sub-Saharan African
17	I15336	12	1	40.89	96.24	Sub-Saharan African
17	I15336	12	1	106.33	133.8	Sub-Saharan African
17	I15336	12	1	96.24	106.33	European
17	I15336	13	1	19.5	115.11	Unassigned
17	I15336	13	1	19.5	61.36	Sub-Saharan African
17	I15336	13	1	63.05	80.6	Sub-Saharan African
17	I15336	13	1	82.52	99.01	Sub-Saharan African
17	I15336	13	1	100.38	110.46	Sub-Saharan African
17	I15336	13	1	111.16	115.11	Sub-Saharan African
17	I15336	14	1	19.11	107.28	Unassigned
17	I15336	14	1	19.11	24.73	Sub-Saharan African
17	I15336	14	1	26.14	56.23	Sub-Saharan African
17	I15336	14	1	59.21	107.28	Sub-Saharan African
17	I15336	15	1	20.88	102.4	Unassigned
17	I15336	15	1	20.88	38.46	Sub-Saharan African
17	I15336	15	1	39.83	41.35	Sub-Saharan African
17	I15336	15	1	47.76	51.63	Sub-Saharan African
17	I15336	15	1	60.12	74.26	Sub-Saharan African
17	I15336	15	1	78.49	102.4	Sub-Saharan African
17	I15336	15	1	55.86	60.12	Western Asian & North African
17	I15336	16	1	0.09	90.15	Unassigned
17	I15336	16	1	0.09	19.98	Sub-Saharan African
17	I15336	16	1	21.63	26.34	Sub-Saharan African
17	I15336	16	1	27.39	90.15	Sub-Saharan African
17	I15336	17	1	0	81.15	Unassigned
17	I15336	17	1	0	9.43	Sub-Saharan African
17	I15336	17	1	10.26	63.53	Sub-Saharan African
17	I15336	17	1	64.91	68.02	Sub-Saharan African
17	I15336	17	1	70.59	81.15	Sub-Saharan African
17	I15336	18	1	0.13	78.01	Unassigned
17	I15336	18	1	0.13	1.2	Sub-Saharan African
17	I15336	18	1	3.61	6.72	Sub-Saharan African
17	I15336	18	1	7.69	25.01	Sub-Saharan African
17	I15336	18	1	30.16	78.01	Sub-Saharan African
17	I15336	19	1	0.25	59.1	Unassigned
17	I15336	19	1	0.25	1.01	Sub-Saharan African
17	I15336	19	1	3.43	4.72	Sub-Saharan African
17	I15336	19	1	5.94	8.31	Sub-Saharan African
17	I15336	19	1	31.93	33.41	Sub-Saharan African
17	I15336	19	1	34.6	54.09	Sub-Saharan African
17	I15336	19	1	55.13	59.1	Sub-Saharan African
17	I15336	19	1	13.13	31.93	European
17	I15336	20	1	0.06	62.96	Unassigned
17	I15336	20	1	0.06	5.76	Sub-Saharan African
17	I15336	20	1	6.87	39.46	Sub-Saharan African
17	I15336	20	1	40.97	62.96	Sub-Saharan African
17	I15336	21	1	14.36	48.1	Unassigned
17	I15336	21	1	14.36	48.1	Sub-Saharan African
17	I15336	22	1	17.9	51.21	Unassigned
17	I15336	22	1	17.9	27.88	Sub-Saharan African
17	I15336	22	1	29.62	51.21	Sub-Saharan African
17	I15336	1	2	0.75	249.22	Unassigned
17	I15336	1	2	0.75	98.76	Sub-Saharan African
17	I15336	1	2	100.25	240.35	Sub-Saharan African
17	I15336	1	2	241.45	249.22	Sub-Saharan African
17	I15336	2	2	0.01	243.04	Unassigned
17	I15336	2	2	0.01	53.73	Sub-Saharan African
17	I15336	2	2	55.32	56.56	Sub-Saharan African
17	I15336	2	2	61.86	104.06	Sub-Saharan African
17	I15336	2	2	105.87	182.58	Sub-Saharan African
17	I15336	2	2	184.09	219.45	Sub-Saharan African
17	I15336	2	2	220.84	237.53	Sub-Saharan African
17	I15336	2	2	239.85	243.04	Sub-Saharan African
17	I15336	3	2	0.07	197.84	Unassigned
17	I15336	3	2	0.07	3.89	Sub-Saharan African
17	I15336	3	2	11.08	17.98	Sub-Saharan African
17	I15336	3	2	19.99	52.4	Sub-Saharan African
17	I15336	3	2	54.06	140.25	Sub-Saharan African
17	I15336	3	2	172.23	197.84	Sub-Saharan African
17	I15336	3	2	3.89	4.94	East Asian & Indigenous American
17	I15336	3	2	5.66	8.86	European
17	I15336	3	2	140.25	172.23	European
17	I15336	4	2	0.07	190.92	Unassigned
17	I15336	4	2	0.07	31.72	Sub-Saharan African
17	I15336	4	2	33.32	56.66	Sub-Saharan African
17	I15336	4	2	83.62	95.93	Sub-Saharan African
17	I15336	4	2	97.58	100.01	Sub-Saharan African
17	I15336	4	2	101.87	114.14	Sub-Saharan African
17	I15336	4	2	116	187.38	Sub-Saharan African
17	I15336	4	2	188.22	190.92	Sub-Saharan African
17	I15336	4	2	56.66	68.81	European
17	I15336	4	2	70.99	82.06	European
17	I15336	5	2	0.01	180.7	Unassigned
17	I15336	5	2	0.01	20.52	Sub-Saharan African
17	I15336	5	2	22.86	62.02	Sub-Saharan African
17	I15336	5	2	90.11	152.2	Sub-Saharan African
17	I15336	5	2	153.92	168.62	Sub-Saharan African
17	I15336	5	2	169.77	180.7	Sub-Saharan African
17	I15336	5	2	74.57	90.11	European
17	I15336	6	2	0.17	170.92	Unassigned
17	I15336	6	2	0.17	10.54	Sub-Saharan African
17	I15336	6	2	11.32	77.18	Sub-Saharan African
17	I15336	6	2	93.46	170.92	Sub-Saharan African
17	I15336	6	2	77.18	93.46	European
17	I15336	7	2	0.04	159.12	Unassigned
17	I15336	7	2	9.43	159.12	Sub-Saharan African
17	I15336	7	2	3.3	8.48	European
17	I15336	8	2	0.17	146.29	Unassigned
17	I15336	8	2	0.17	1.18	Sub-Saharan African
17	I15336	8	2	1.92	18.52	Sub-Saharan African
17	I15336	8	2	19.41	144.37	Sub-Saharan African
17	I15336	9	2	0.13	141.07	Unassigned
17	I15336	9	2	0.13	17.88	Sub-Saharan African
17	I15336	9	2	18.92	139.1	Sub-Saharan African
17	I15336	10	2	0.13	135.43	Unassigned
17	I15336	10	2	0.13	135.43	Sub-Saharan African
17	I15336	11	2	0.2	134.95	Unassigned
17	I15336	11	2	0.2	114.08	Sub-Saharan African
17	I15336	11	2	115.45	134.95	Sub-Saharan African
17	I15336	12	2	0.19	133.8	Unassigned
17	I15336	12	2	0.19	133.8	Sub-Saharan African
17	I15336	13	2	19.5	115.11	Unassigned
17	I15336	13	2	19.5	108.41	Sub-Saharan African
17	I15336	13	2	110.46	115.11	European
17	I15336	14	2	19.11	107.28	Unassigned
17	I15336	14	2	19.11	85.91	Sub-Saharan African
17	I15336	14	2	87.31	107.28	Sub-Saharan African
17	I15336	15	2	20.88	102.4	Unassigned
17	I15336	15	2	20.88	49.38	Sub-Saharan African
17	I15336	15	2	53.3	57.75	Sub-Saharan African
17	I15336	15	2	58.72	61.33	Sub-Saharan African
17	I15336	15	2	62.52	88.93	Sub-Saharan African
17	I15336	16	2	0.09	90.15	Unassigned
17	I15336	16	2	0.09	12.72	Sub-Saharan African
17	I15336	16	2	73.42	90.15	Sub-Saharan African
17	I15336	16	2	12.72	73.42	European
17	I15336	17	2	0	81.15	Unassigned
17	I15336	17	2	0	47.54	Sub-Saharan African
17	I15336	17	2	48.75	69.48	Sub-Saharan African
17	I15336	17	2	70.59	81.15	Sub-Saharan African
17	I15336	18	2	0.13	78.01	Unassigned
17	I15336	18	2	9.97	28.71	Sub-Saharan African
17	I15336	18	2	30.16	38.07	Sub-Saharan African
17	I15336	18	2	39.95	78.01	Sub-Saharan African
17	I15336	18	2	2.47	9.97	European
17	I15336	19	2	0.25	59.1	Unassigned
17	I15336	19	2	7.16	30.55	Sub-Saharan African
17	I15336	19	2	36.02	59.1	Sub-Saharan African
17	I15336	20	2	0.06	62.96	Unassigned
17	I15336	20	2	0.06	8.15	Sub-Saharan African
17	I15336	20	2	21	52.79	Sub-Saharan African
17	I15336	20	2	54.29	62.96	Sub-Saharan African
17	I15336	20	2	9.49	11.76	European
17	I15336	21	2	14.36	48.1	Unassigned
17	I15336	21	2	14.36	36.6	Sub-Saharan African
17	I15336	21	2	39.33	48.1	Sub-Saharan African
17	I15336	22	2	17.9	51.21	Unassigned
17	I15336	22	2	17.9	27.21	Sub-Saharan African
17	I15336	22	2	35.8	51.21	Sub-Saharan African
19	I15337	1	1	0.75	249.22	Unassigned
19	I15337	1	1	0.75	12.05	Sub-Saharan African
19	I15337	1	1	14.19	57.48	Sub-Saharan African
19	I15337	1	1	58.83	62.9	Sub-Saharan African
19	I15337	1	1	64.28	86.67	Sub-Saharan African
19	I15337	1	1	88.23	150.81	Sub-Saharan African
19	I15337	1	1	152.95	249.22	Sub-Saharan African
19	I15337	2	1	0.01	243.04	Unassigned
19	I15337	2	1	0.01	76.49	Sub-Saharan African
19	I15337	2	1	77.76	138.65	Sub-Saharan African
19	I15337	2	1	140.59	223.81	Sub-Saharan African
19	I15337	2	1	225.11	243.04	Sub-Saharan African
19	I15337	3	1	0.07	197.84	Unassigned
19	I15337	3	1	0.07	2.24	Sub-Saharan African
19	I15337	3	1	16.41	52.4	Sub-Saharan African
19	I15337	3	1	54.06	140.25	Sub-Saharan African
19	I15337	3	1	186.82	197.84	Sub-Saharan African
19	I15337	3	1	143.35	162.76	Western Asian & North African
19	I15337	3	1	3.89	16.41	European
19	I15337	4	1	0.07	190.92	Unassigned
19	I15337	4	1	0.07	57.95	Sub-Saharan African
19	I15337	4	1	107.5	118.34	Sub-Saharan African
19	I15337	4	1	120.54	186.56	Sub-Saharan African
19	I15337	4	1	187.38	190.92	Sub-Saharan African
19	I15337	5	1	0.01	180.7	Unassigned
19	I15337	5	1	0.01	20.52	Sub-Saharan African
19	I15337	5	1	22.86	161.56	Sub-Saharan African
19	I15337	5	1	163.31	178.42	Sub-Saharan African
19	I15337	6	1	0.17	170.92	Unassigned
19	I15337	6	1	0.17	10.54	Sub-Saharan African
19	I15337	6	1	11.32	79.3	Sub-Saharan African
19	I15337	6	1	99.16	170.92	Sub-Saharan African
19	I15337	7	1	0.04	159.12	Unassigned
19	I15337	7	1	25.16	100.51	Sub-Saharan African
19	I15337	7	1	102.52	110.38	Sub-Saharan African
19	I15337	7	1	112.1	130.47	Sub-Saharan African
19	I15337	7	1	131.71	154.14	Sub-Saharan African
19	I15337	7	1	155.05	159.12	Sub-Saharan African
19	I15337	7	1	9.43	23.86	European
19	I15337	8	1	0.17	146.29	Unassigned
19	I15337	8	1	0.17	59.85	Sub-Saharan African
19	I15337	8	1	61.76	63.26	Sub-Saharan African
19	I15337	8	1	65.29	146.29	Sub-Saharan African
19	I15337	9	1	0.13	141.07	Unassigned
19	I15337	9	1	0.13	138.1	Sub-Saharan African
19	I15337	10	1	0.13	135.43	Unassigned
19	I15337	10	1	0.13	21.39	Sub-Saharan African
19	I15337	10	1	23.42	129.96	Sub-Saharan African
19	I15337	11	1	0.2	134.95	Unassigned
19	I15337	11	1	0.2	134.95	Sub-Saharan African
19	I15337	12	1	0.19	133.8	Unassigned
19	I15337	12	1	24.13	86.19	Sub-Saharan African
19	I15337	12	1	88.88	103.62	Sub-Saharan African
19	I15337	12	1	119.51	127	Sub-Saharan African
19	I15337	12	1	128.08	133.8	Sub-Saharan African
19	I15337	12	1	111.39	119.51	European
19	I15337	13	1	19.5	115.11	Unassigned
19	I15337	13	1	19.5	43.7	Sub-Saharan African
19	I15337	13	1	45.02	61.36	Sub-Saharan African
19	I15337	13	1	63.05	115.11	Sub-Saharan African
19	I15337	14	1	19.11	107.28	Unassigned
19	I15337	14	1	19.11	48.45	Sub-Saharan African
19	I15337	14	1	50.19	64.14	Sub-Saharan African
19	I15337	14	1	65.57	107.28	Sub-Saharan African
19	I15337	15	1	20.88	102.4	Unassigned
19	I15337	15	1	25.13	49.38	Sub-Saharan African
19	I15337	15	1	53.3	100.04	Sub-Saharan African
19	I15337	16	1	0.09	90.15	Unassigned
19	I15337	16	1	0.09	19.98	Sub-Saharan African
19	I15337	16	1	21.63	73.42	Sub-Saharan African
19	I15337	16	1	74.76	83.15	Sub-Saharan African
19	I15337	16	1	83.83	87.24	Sub-Saharan African
19	I15337	16	1	88.51	90.15	Sub-Saharan African
19	I15337	17	1	0	81.15	Unassigned
19	I15337	17	1	0	81.15	Sub-Saharan African
19	I15337	18	1	0.13	78.01	Unassigned
19	I15337	18	1	9.97	78.01	Sub-Saharan African
19	I15337	19	1	0.25	59.1	Unassigned
19	I15337	19	1	0.25	17.32	Sub-Saharan African
19	I15337	19	1	36.02	43.97	Sub-Saharan African
19	I15337	19	1	45.33	59.1	Sub-Saharan African
19	I15337	19	1	18.88	36.02	European
19	I15337	20	1	0.06	62.96	Unassigned
19	I15337	20	1	0.06	14.98	Sub-Saharan African
19	I15337	20	1	15.97	62.96	Sub-Saharan African
19	I15337	21	1	14.36	48.1	Unassigned
19	I15337	21	1	14.36	38	Sub-Saharan African
19	I15337	21	1	43.43	46.28	Sub-Saharan African
19	I15337	22	1	17.9	51.21	Unassigned
19	I15337	22	1	33.03	51.21	Sub-Saharan African
19	I15337	22	1	19.2	31.65	European
19	I15337	1	2	0.75	249.22	Unassigned
19	I15337	1	2	0.75	2.33	Sub-Saharan African
19	I15337	1	2	3.44	4.57	Sub-Saharan African
19	I15337	1	2	5.47	170.08	Sub-Saharan African
19	I15337	1	2	171.75	215.17	Sub-Saharan African
19	I15337	1	2	216.67	249.22	Sub-Saharan African
19	I15337	2	2	0.01	243.04	Unassigned
19	I15337	2	2	0.01	2.51	Sub-Saharan African
19	I15337	2	2	3.61	18.74	Sub-Saharan African
19	I15337	2	2	20.03	43.04	Sub-Saharan African
19	I15337	2	2	44.3	102.33	Sub-Saharan African
19	I15337	2	2	104.06	243.04	Sub-Saharan African
19	I15337	3	2	0.07	197.84	Unassigned
19	I15337	3	2	0.07	2.24	Sub-Saharan African
19	I15337	3	2	3.1	5.66	Sub-Saharan African
19	I15337	3	2	7.83	17.98	Sub-Saharan African
19	I15337	3	2	19.99	55.13	Sub-Saharan African
19	I15337	3	2	56.57	147.04	Sub-Saharan African
19	I15337	3	2	147.87	148.9	Sub-Saharan African
19	I15337	3	2	150.32	159.01	Sub-Saharan African
19	I15337	3	2	165.03	168.72	Sub-Saharan African
19	I15337	3	2	169.32	173.73	Sub-Saharan African
19	I15337	3	2	175.27	181.49	Sub-Saharan African
19	I15337	3	2	183.2	184.36	Sub-Saharan African
19	I15337	3	2	185.88	197.84	Sub-Saharan African
19	I15337	4	2	0.07	190.92	Unassigned
19	I15337	4	2	4.56	17.28	Sub-Saharan African
19	I15337	4	2	18.97	25.98	Sub-Saharan African
19	I15337	4	2	27.35	56.66	Sub-Saharan African
19	I15337	4	2	59.64	90.43	Sub-Saharan African
19	I15337	4	2	92.12	109.31	Sub-Saharan African
19	I15337	4	2	111	112.42	Sub-Saharan African
19	I15337	4	2	124.19	190.92	Sub-Saharan African
19	I15337	5	2	0.01	180.7	Unassigned
19	I15337	5	2	0.01	28.3	Sub-Saharan African
19	I15337	5	2	30.12	37.92	Sub-Saharan African
19	I15337	5	2	39.08	67.83	Sub-Saharan African
19	I15337	5	2	71.48	85.66	Sub-Saharan African
19	I15337	5	2	88.22	94.8	Sub-Saharan African
19	I15337	5	2	96.25	115.84	Sub-Saharan African
19	I15337	5	2	117.01	164.98	Sub-Saharan African
19	I15337	5	2	166.36	180.7	Sub-Saharan African
19	I15337	6	2	0.17	170.92	Unassigned
19	I15337	6	2	0.17	13.83	Sub-Saharan African
19	I15337	6	2	25.82	77.18	Sub-Saharan African
19	I15337	6	2	81.22	170.92	Sub-Saharan African
19	I15337	6	2	16.63	23.64	European
19	I15337	7	2	0.04	159.12	Unassigned
19	I15337	7	2	0.04	7.36	Sub-Saharan African
19	I15337	7	2	8.48	13.22	Sub-Saharan African
19	I15337	7	2	14.25	15.38	Sub-Saharan African
19	I15337	7	2	16.73	33.93	Sub-Saharan African
19	I15337	7	2	35.58	159.12	Sub-Saharan African
19	I15337	8	2	0.17	146.29	Unassigned
19	I15337	8	2	0.17	4.05	Sub-Saharan African
19	I15337	8	2	4.61	56.85	Sub-Saharan African
19	I15337	8	2	69.14	146.29	Sub-Saharan African
19	I15337	9	2	0.13	141.07	Unassigned
19	I15337	9	2	0.13	125.56	Sub-Saharan African
19	I15337	9	2	127.21	133.98	Sub-Saharan African
19	I15337	9	2	135.35	139.1	Sub-Saharan African
19	I15337	10	2	0.13	135.43	Unassigned
19	I15337	10	2	0.13	113.85	Sub-Saharan African
19	I15337	10	2	115.12	129.17	Sub-Saharan African
19	I15337	10	2	130.78	131.82	Sub-Saharan African
19	I15337	10	2	132.73	135.43	Sub-Saharan African
19	I15337	11	2	0.2	134.95	Unassigned
19	I15337	11	2	0.2	134.95	Sub-Saharan African
19	I15337	12	2	0.19	133.8	Unassigned
19	I15337	12	2	0.19	1.15	Sub-Saharan African
19	I15337	12	2	4.07	38.7	Sub-Saharan African
19	I15337	12	2	40.89	93.99	Sub-Saharan African
19	I15337	12	2	95.04	114.79	Sub-Saharan African
19	I15337	12	2	115.71	133.8	Sub-Saharan African
19	I15337	13	2	19.5	115.11	Unassigned
19	I15337	13	2	19.5	42.35	Sub-Saharan African
19	I15337	13	2	43.7	108.41	Sub-Saharan African
19	I15337	13	2	109.46	115.11	European
19	I15337	14	2	19.11	107.28	Unassigned
19	I15337	14	2	19.11	57.42	Sub-Saharan African
19	I15337	14	2	59.21	61.43	Sub-Saharan African
19	I15337	14	2	88.73	97.1	Sub-Saharan African
19	I15337	14	2	98.24	107.28	Sub-Saharan African
19	I15337	14	2	62.72	70.53	European
19	I15337	14	2	76.6	87.31	European
19	I15337	15	2	20.88	102.4	Unassigned
19	I15337	15	2	20.88	49.38	Sub-Saharan African
19	I15337	15	2	51.63	102.4	Sub-Saharan African
19	I15337	16	2	0.09	90.15	Unassigned
19	I15337	16	2	1.05	12.72	Sub-Saharan African
19	I15337	16	2	17.74	90.15	Sub-Saharan African
19	I15337	17	2	0	81.15	Unassigned
19	I15337	17	2	0	0.95	Sub-Saharan African
19	I15337	17	2	2.09	9.43	Sub-Saharan African
19	I15337	17	2	10.26	63.53	Sub-Saharan African
19	I15337	17	2	64.91	81.15	Sub-Saharan African
19	I15337	18	2	0.13	78.01	Unassigned
19	I15337	18	2	0.13	5.66	Sub-Saharan African
19	I15337	18	2	6.72	22.37	Sub-Saharan African
19	I15337	18	2	30.16	78.01	Sub-Saharan African
19	I15337	19	2	0.25	59.1	Unassigned
19	I15337	19	2	0.25	3.43	Sub-Saharan African
19	I15337	19	2	4.72	17.32	Sub-Saharan African
19	I15337	19	2	18.88	33.41	Sub-Saharan African
19	I15337	19	2	34.6	59.1	Sub-Saharan African
19	I15337	20	2	0.06	62.96	Unassigned
19	I15337	20	2	0.06	8.15	Sub-Saharan African
19	I15337	20	2	18.3	62.96	Sub-Saharan African
19	I15337	20	2	8.15	18.3	European
19	I15337	21	2	14.36	48.1	Unassigned
19	I15337	21	2	14.36	41.66	Sub-Saharan African
19	I15337	21	2	41.66	48.1	European
19	I15337	22	2	17.9	51.21	Unassigned
19	I15337	22	2	17.9	19.2	Sub-Saharan African
19	I15337	22	2	20.88	27.21	Sub-Saharan African
19	I15337	22	2	27.88	38.31	Sub-Saharan African
19	I15337	22	2	39.88	51.21	Sub-Saharan African
24	I15340	1	1	0.75	249.22	Unassigned
24	I15340	1	1	0.75	102.09	Sub-Saharan African
24	I15340	1	1	103.68	249.22	Sub-Saharan African
24	I15340	2	1	0.01	243.04	Unassigned
24	I15340	2	1	0.01	243.04	Sub-Saharan African
24	I15340	3	1	0.07	197.84	Unassigned
24	I15340	3	1	0.07	190.99	Sub-Saharan African
24	I15340	3	1	192.25	197.84	Sub-Saharan African
24	I15340	4	1	0.07	190.92	Unassigned
24	I15340	4	1	0.07	180.32	Sub-Saharan African
24	I15340	4	1	181.45	190.92	Sub-Saharan African
24	I15340	5	1	0.01	180.7	Unassigned
24	I15340	5	1	0.01	180.7	Sub-Saharan African
24	I15340	6	1	0.17	170.92	Unassigned
24	I15340	6	1	0.17	33.46	Sub-Saharan African
24	I15340	6	1	34.25	170.92	Sub-Saharan African
24	I15340	7	1	0.04	159.12	Unassigned
24	I15340	7	1	0.04	159.12	Sub-Saharan African
24	I15340	8	1	0.17	146.29	Unassigned
24	I15340	8	1	0.17	102.36	Sub-Saharan African
24	I15340	8	1	103.69	146.29	Sub-Saharan African
24	I15340	9	1	0.13	141.07	Unassigned
24	I15340	9	1	0.13	28.32	Sub-Saharan African
24	I15340	9	1	31.87	107.46	Sub-Saharan African
24	I15340	9	1	108.76	141.07	Sub-Saharan African
24	I15340	9	1	28.32	31.87	Central & South Asian
24	I15340	10	1	0.13	135.43	Unassigned
24	I15340	10	1	0.13	135.43	Sub-Saharan African
24	I15340	11	1	0.2	134.95	Unassigned
24	I15340	11	1	0.2	134.95	Sub-Saharan African
24	I15340	12	1	0.19	133.8	Unassigned
24	I15340	12	1	0.19	133.8	Sub-Saharan African
24	I15340	13	1	19.5	115.11	Unassigned
24	I15340	13	1	19.5	115.11	Sub-Saharan African
24	I15340	14	1	19.11	107.28	Unassigned
24	I15340	14	1	19.11	56.23	Sub-Saharan African
24	I15340	14	1	57.42	107.28	Sub-Saharan African
24	I15340	15	1	20.88	102.4	Unassigned
24	I15340	15	1	20.88	82.16	Sub-Saharan African
24	I15340	15	1	86.48	102.4	Sub-Saharan African
24	I15340	16	1	0.09	90.15	Unassigned
24	I15340	16	1	0.09	90.15	Sub-Saharan African
24	I15340	17	1	0	81.15	Unassigned
24	I15340	17	1	0	81.15	Sub-Saharan African
24	I15340	18	1	0.13	78.01	Unassigned
24	I15340	18	1	0.13	74.4	Sub-Saharan African
24	I15340	18	1	75.14	78.01	Sub-Saharan African
24	I15340	19	1	0.25	59.1	Unassigned
24	I15340	19	1	0.25	21.11	Sub-Saharan African
24	I15340	19	1	29.1	59.1	Sub-Saharan African
24	I15340	20	1	0.06	62.96	Unassigned
24	I15340	20	1	0.06	62.96	Sub-Saharan African
24	I15340	21	1	14.36	48.1	Unassigned
24	I15340	21	1	14.36	48.1	Sub-Saharan African
24	I15340	22	1	17.9	51.21	Unassigned
24	I15340	22	1	17.9	51.21	Sub-Saharan African
24	I15340	1	2	0.75	249.22	Unassigned
24	I15340	1	2	0.75	67.28	Sub-Saharan African
24	I15340	1	2	68.7	143.91	Sub-Saharan African
24	I15340	1	2	150.81	170.08	Sub-Saharan African
24	I15340	1	2	171.75	249.22	Sub-Saharan African
24	I15340	2	2	0.01	243.04	Unassigned
24	I15340	2	2	0.01	127.45	Sub-Saharan African
24	I15340	2	2	128.91	186.35	Sub-Saharan African
24	I15340	2	2	189.2	243.04	Sub-Saharan African
24	I15340	2	2	186.35	189.2	East Asian & Indigenous American
24	I15340	3	2	0.07	197.84	Unassigned
24	I15340	3	2	0.07	26.24	Sub-Saharan African
24	I15340	3	2	27.98	130.17	Sub-Saharan African
24	I15340	3	2	131.84	186.82	Sub-Saharan African
24	I15340	3	2	187.89	197.84	Sub-Saharan African
24	I15340	4	2	0.07	190.92	Unassigned
24	I15340	4	2	0.07	190.92	Sub-Saharan African
24	I15340	5	2	0.01	180.7	Unassigned
24	I15340	5	2	0.01	100.72	Sub-Saharan African
24	I15340	5	2	102.67	180.7	Sub-Saharan African
24	I15340	6	2	0.17	170.92	Unassigned
24	I15340	6	2	0.17	129.69	Sub-Saharan African
24	I15340	6	2	131.11	170.92	Sub-Saharan African
24	I15340	7	2	0.04	159.12	Unassigned
24	I15340	7	2	1.09	44.61	Sub-Saharan African
24	I15340	7	2	46.2	150.8	Sub-Saharan African
24	I15340	7	2	151.63	159.12	Sub-Saharan African
24	I15340	8	2	0.17	146.29	Unassigned
24	I15340	8	2	0.17	53.15	Sub-Saharan African
24	I15340	8	2	55.17	146.29	Sub-Saharan African
24	I15340	9	2	0.13	141.07	Unassigned
24	I15340	9	2	0.13	23.13	Sub-Saharan African
24	I15340	9	2	24.49	141.07	Sub-Saharan African
24	I15340	9	2	23.13	24.49	Central & South Asian
24	I15340	10	2	0.13	135.43	Unassigned
24	I15340	10	2	1.42	135.43	Sub-Saharan African
24	I15340	11	2	0.2	134.95	Unassigned
24	I15340	11	2	0.2	134.95	Sub-Saharan African
24	I15340	12	2	0.19	133.8	Unassigned
24	I15340	12	2	0.19	96.24	Sub-Saharan African
24	I15340	12	2	97.53	133.8	Sub-Saharan African
24	I15340	13	2	19.5	115.11	Unassigned
24	I15340	13	2	19.5	115.11	Sub-Saharan African
24	I15340	14	2	19.11	107.28	Unassigned
24	I15340	14	2	19.11	107.28	Sub-Saharan African
24	I15340	15	2	20.88	102.4	Unassigned
24	I15340	15	2	20.88	45.78	Sub-Saharan African
24	I15340	15	2	49.38	102.4	Sub-Saharan African
24	I15340	16	2	0.09	90.15	Unassigned
24	I15340	16	2	0.09	74.76	Sub-Saharan African
24	I15340	16	2	75.99	90.15	Sub-Saharan African
24	I15340	17	2	0	81.15	Unassigned
24	I15340	17	2	0	81.15	Sub-Saharan African
24	I15340	18	2	0.13	78.01	Unassigned
24	I15340	18	2	0.13	78.01	Sub-Saharan African
24	I15340	19	2	0.25	59.1	Unassigned
24	I15340	19	2	0.25	59.1	Sub-Saharan African
24	I15340	20	2	0.06	62.96	Unassigned
24	I15340	20	2	0.06	62.96	Sub-Saharan African
24	I15340	21	2	14.36	48.1	Unassigned
24	I15340	21	2	14.36	48.1	Sub-Saharan African
24	I15340	22	2	17.9	51.21	Unassigned
24	I15340	22	2	17.9	51.21	Sub-Saharan African
5	I8085	1	1	0.75	249.22	Unassigned
5	I8085	1	1	3.44	25.29	Sub-Saharan African
5	I8085	1	1	30.76	39.9	Sub-Saharan African
5	I8085	1	1	41.44	201.52	Sub-Saharan African
5	I8085	1	1	202.97	226.02	Sub-Saharan African
5	I8085	1	1	228.01	249.22	Sub-Saharan African
5	I8085	2	1	0.01	243.04	Unassigned
5	I8085	2	1	0.01	25.83	Sub-Saharan African
5	I8085	2	1	38.66	43.04	Sub-Saharan African
5	I8085	2	1	44.3	50.86	Sub-Saharan African
5	I8085	2	1	71.58	124.06	Sub-Saharan African
5	I8085	2	1	125.81	166.29	Sub-Saharan African
5	I8085	2	1	168.07	216.96	Sub-Saharan African
5	I8085	2	1	218.1	243.04	Sub-Saharan African
5	I8085	2	1	25.83	33.25	Western Asian & North African
5	I8085	2	1	55.32	58.46	Western Asian & North African
5	I8085	3	1	0.07	197.84	Unassigned
5	I8085	3	1	0.07	7.83	Sub-Saharan African
5	I8085	3	1	8.86	46.78	Sub-Saharan African
5	I8085	3	1	49.46	176.2	Sub-Saharan African
5	I8085	3	1	177.58	190.99	Sub-Saharan African
5	I8085	3	1	192.25	197.84	Western Asian & North African
5	I8085	4	1	0.07	190.92	Unassigned
5	I8085	4	1	0.07	59.64	Sub-Saharan African
5	I8085	4	1	63.26	94.29	Sub-Saharan African
5	I8085	4	1	95.93	138.07	Sub-Saharan African
5	I8085	4	1	139.54	172.9	Sub-Saharan African
5	I8085	4	1	174.67	190.92	Sub-Saharan African
5	I8085	5	1	0.01	180.7	Unassigned
5	I8085	5	1	0.01	180.7	Sub-Saharan African
5	I8085	6	1	0.17	170.92	Unassigned
5	I8085	6	1	0.17	23.64	Sub-Saharan African
5	I8085	6	1	24.78	87.09	Sub-Saharan African
5	I8085	6	1	88.86	131.11	Sub-Saharan African
5	I8085	6	1	132.87	139.72	Sub-Saharan African
5	I8085	6	1	142.13	158.58	Sub-Saharan African
5	I8085	6	1	159.95	170.92	Sub-Saharan African
5	I8085	7	1	0.04	159.12	Unassigned
5	I8085	7	1	0.04	62.02	Sub-Saharan African
5	I8085	7	1	65.69	79.13	Sub-Saharan African
5	I8085	7	1	80.69	136.42	Sub-Saharan African
5	I8085	7	1	137.92	151.63	Sub-Saharan African
5	I8085	7	1	152.85	159.12	Sub-Saharan African
5	I8085	8	1	0.17	146.29	Unassigned
5	I8085	8	1	0.17	1.92	Sub-Saharan African
5	I8085	8	1	2.91	19.41	Sub-Saharan African
5	I8085	8	1	20.32	146.29	Sub-Saharan African
5	I8085	9	1	0.13	141.07	Unassigned
5	I8085	9	1	0.13	4.9	Sub-Saharan African
5	I8085	9	1	9.39	24.49	Sub-Saharan African
5	I8085	9	1	25.74	86.4	Sub-Saharan African
5	I8085	9	1	87.68	92.24	Sub-Saharan African
5	I8085	9	1	98.92	122.4	Sub-Saharan African
5	I8085	9	1	124.25	137.32	Sub-Saharan African
5	I8085	9	1	138.1	141.07	Sub-Saharan African
5	I8085	9	1	92.24	97.41	Western Asian & North African
5	I8085	10	1	0.13	135.43	Unassigned
5	I8085	10	1	0.13	53.07	Sub-Saharan African
5	I8085	10	1	55.85	83.21	Sub-Saharan African
5	I8085	10	1	84.8	86.48	Sub-Saharan African
5	I8085	10	1	88.16	135.43	Sub-Saharan African
5	I8085	11	1	0.2	134.95	Unassigned
5	I8085	11	1	0.2	85.09	Sub-Saharan African
5	I8085	11	1	86.72	134.95	Sub-Saharan African
5	I8085	12	1	0.19	133.8	Unassigned
5	I8085	12	1	0.19	3.17	Sub-Saharan African
5	I8085	12	1	7.41	38.7	Sub-Saharan African
5	I8085	12	1	42.61	75.83	Sub-Saharan African
5	I8085	12	1	82.27	114.79	Sub-Saharan African
5	I8085	12	1	115.71	127	Sub-Saharan African
5	I8085	12	1	129.81	133.8	Sub-Saharan African
5	I8085	13	1	19.5	115.11	Unassigned
5	I8085	13	1	19.5	97.54	Sub-Saharan African
5	I8085	13	1	105.17	115.11	Sub-Saharan African
5	I8085	14	1	19.11	107.28	Unassigned
5	I8085	14	1	21.14	27.72	Sub-Saharan African
5	I8085	14	1	29.71	44.19	Sub-Saharan African
5	I8085	14	1	91.58	107.28	Sub-Saharan African
5	I8085	14	1	46.32	69.14	Western Asian & North African
5	I8085	14	1	75.02	90.14	Western Asian & North African
5	I8085	15	1	20.88	102.4	Unassigned
5	I8085	15	1	20.88	43.54	Sub-Saharan African
5	I8085	15	1	45.78	51.63	Sub-Saharan African
5	I8085	15	1	55.86	62.52	Sub-Saharan African
5	I8085	15	1	65.68	78.49	Sub-Saharan African
5	I8085	15	1	79.55	102.4	Sub-Saharan African
5	I8085	16	1	0.09	90.15	Unassigned
5	I8085	16	1	0.09	8.47	Sub-Saharan African
5	I8085	16	1	11.64	50.52	Sub-Saharan African
5	I8085	16	1	51.67	90.15	Sub-Saharan African
5	I8085	17	1	0	81.15	Unassigned
5	I8085	17	1	0	0.95	Sub-Saharan African
5	I8085	17	1	2.09	70.59	Sub-Saharan African
5	I8085	17	1	71.53	81.15	Sub-Saharan African
5	I8085	18	1	0.13	78.01	Unassigned
5	I8085	18	1	0.13	3.61	Sub-Saharan African
5	I8085	18	1	5.66	78.01	Sub-Saharan African
5	I8085	19	1	0.25	59.1	Unassigned
5	I8085	19	1	11.32	18.88	Sub-Saharan African
5	I8085	19	1	21.11	38.49	Sub-Saharan African
5	I8085	19	1	40.11	45.33	Sub-Saharan African
5	I8085	19	1	49.38	59.1	Sub-Saharan African
5	I8085	20	1	0.06	62.96	Unassigned
5	I8085	20	1	0.06	18.3	Sub-Saharan African
5	I8085	20	1	34.09	42.09	Sub-Saharan African
5	I8085	20	1	43.36	62.96	Sub-Saharan African
5	I8085	21	1	14.36	48.1	Unassigned
5	I8085	21	1	14.36	48.1	Sub-Saharan African
5	I8085	22	1	17.9	51.21	Unassigned
5	I8085	22	1	17.9	51.21	Sub-Saharan African
5	I8085	1	2	0.75	249.22	Unassigned
5	I8085	1	2	0.75	25.29	Sub-Saharan African
5	I8085	1	2	30.76	39.9	Sub-Saharan African
5	I8085	1	2	55.05	60.23	Sub-Saharan African
5	I8085	1	2	61.66	112.01	Sub-Saharan African
5	I8085	1	2	113.5	165.83	Sub-Saharan African
5	I8085	1	2	241.45	249.22	Sub-Saharan African
5	I8085	1	2	39.9	55.05	Western Asian & North African
5	I8085	1	2	179.71	186.38	Western Asian & North African
5	I8085	1	2	188.27	202.97	Western Asian & North African
5	I8085	1	2	204.11	212.24	Western Asian & North African
5	I8085	1	2	222.43	235.69	Western Asian & North African
5	I8085	2	2	0.01	243.04	Unassigned
5	I8085	2	2	0.01	11.09	Sub-Saharan African
5	I8085	2	2	13.59	27.52	Sub-Saharan African
5	I8085	2	2	29.23	50.86	Sub-Saharan African
5	I8085	2	2	52.38	61.86	Sub-Saharan African
5	I8085	2	2	64.3	75.11	Sub-Saharan African
5	I8085	2	2	77.76	79.45	Sub-Saharan African
5	I8085	2	2	80.6	82.67	Sub-Saharan African
5	I8085	2	2	84.92	239.85	Sub-Saharan African
5	I8085	2	2	240.5	241.46	Sub-Saharan African
5	I8085	3	2	0.07	197.84	Unassigned
5	I8085	3	2	0.07	3.1	Sub-Saharan African
5	I8085	3	2	3.89	27.98	Sub-Saharan African
5	I8085	3	2	29.34	102.86	Sub-Saharan African
5	I8085	3	2	111.73	115.36	Sub-Saharan African
5	I8085	3	2	120.16	162.76	Sub-Saharan African
5	I8085	3	2	166.75	173.73	Sub-Saharan African
5	I8085	3	2	176.2	181.49	Sub-Saharan African
5	I8085	3	2	183.2	187.89	Sub-Saharan African
5	I8085	3	2	190.08	197.84	Sub-Saharan African
5	I8085	4	2	0.07	190.92	Unassigned
5	I8085	4	2	0.07	57.95	Sub-Saharan African
5	I8085	4	2	61.53	92.12	Sub-Saharan African
5	I8085	4	2	142.69	158.03	Sub-Saharan African
5	I8085	4	2	159.93	190.92	Sub-Saharan African
5	I8085	4	2	94.29	107.5	Western Asian & North African
5	I8085	5	2	0.01	180.7	Unassigned
5	I8085	5	2	0.01	4.75	Sub-Saharan African
5	I8085	5	2	10.79	34.52	Sub-Saharan African
5	I8085	5	2	35.94	107.83	Sub-Saharan African
5	I8085	5	2	109.49	117.01	Sub-Saharan African
5	I8085	5	2	124.9	136.03	Sub-Saharan African
5	I8085	5	2	137.88	152.2	Sub-Saharan African
5	I8085	5	2	153.92	172.19	Sub-Saharan African
5	I8085	5	2	173.19	180.7	Sub-Saharan African
5	I8085	6	2	0.17	170.92	Unassigned
5	I8085	6	2	0.17	10.54	Sub-Saharan African
5	I8085	6	2	11.32	151.95	Sub-Saharan African
5	I8085	6	2	152.98	170.92	Sub-Saharan African
5	I8085	7	2	0.04	159.12	Unassigned
5	I8085	7	2	0.04	17.84	Sub-Saharan African
5	I8085	7	2	20.44	73.44	Sub-Saharan African
5	I8085	7	2	76.81	89.7	Sub-Saharan African
5	I8085	7	2	91.63	133.15	Sub-Saharan African
5	I8085	7	2	137.92	147.91	Sub-Saharan African
5	I8085	7	2	149.41	159.12	Sub-Saharan African
5	I8085	8	2	0.17	146.29	Unassigned
5	I8085	8	2	0.17	100.93	Sub-Saharan African
5	I8085	8	2	102.36	146.29	Sub-Saharan African
5	I8085	9	2	0.13	141.07	Unassigned
5	I8085	9	2	0.13	25.74	Sub-Saharan African
5	I8085	9	2	27.19	29.78	Sub-Saharan African
5	I8085	9	2	31.87	122.4	Sub-Saharan African
5	I8085	9	2	135.35	141.07	Sub-Saharan African
5	I8085	10	2	0.13	135.43	Unassigned
5	I8085	10	2	0.13	135.43	Sub-Saharan African
5	I8085	11	2	0.2	134.95	Unassigned
5	I8085	11	2	0.2	12.63	Sub-Saharan African
5	I8085	11	2	14.05	90.52	Sub-Saharan African
5	I8085	11	2	92.26	95.2	Sub-Saharan African
5	I8085	11	2	96.59	134.95	Sub-Saharan African
5	I8085	12	2	0.19	133.8	Unassigned
5	I8085	12	2	0.19	40.89	Sub-Saharan African
5	I8085	12	2	46.12	68.65	Sub-Saharan African
5	I8085	12	2	70.01	80.55	Sub-Saharan African
5	I8085	12	2	82.27	133.8	Sub-Saharan African
5	I8085	13	2	19.5	115.11	Unassigned
5	I8085	13	2	19.5	89.25	Sub-Saharan African
5	I8085	13	2	91.04	115.11	Sub-Saharan African
5	I8085	14	2	19.11	107.28	Unassigned
5	I8085	14	2	21.14	34.68	Sub-Saharan African
5	I8085	14	2	36.55	46.32	Sub-Saharan African
5	I8085	14	2	48.45	62.72	Sub-Saharan African
5	I8085	14	2	64.14	82.47	Sub-Saharan African
5	I8085	14	2	84.08	107.28	Sub-Saharan African
5	I8085	15	2	20.88	102.4	Unassigned
5	I8085	15	2	20.88	26.33	Sub-Saharan African
5	I8085	15	2	35.48	62.52	Sub-Saharan African
5	I8085	15	2	63.67	102.4	Sub-Saharan African
5	I8085	15	2	27.43	35.48	Western Asian & North African
5	I8085	16	2	0.09	90.15	Unassigned
5	I8085	16	2	0.09	85.21	Sub-Saharan African
5	I8085	16	2	86.02	90.15	Sub-Saharan African
5	I8085	17	2	0	81.15	Unassigned
5	I8085	17	2	2.09	33.46	Sub-Saharan African
5	I8085	17	2	35.2	59.59	Sub-Saharan African
5	I8085	17	2	63.53	75.84	Sub-Saharan African
5	I8085	17	2	76.81	81.15	Sub-Saharan African
5	I8085	18	2	0.13	78.01	Unassigned
5	I8085	18	2	0.13	78.01	Sub-Saharan African
5	I8085	19	2	0.25	59.1	Unassigned
5	I8085	19	2	0.25	9.77	Sub-Saharan African
5	I8085	19	2	11.32	30.55	Sub-Saharan African
5	I8085	19	2	31.93	48.26	Sub-Saharan African
5	I8085	19	2	49.38	59.1	Sub-Saharan African
5	I8085	20	2	0.06	62.96	Unassigned
5	I8085	20	2	0.06	5.76	Sub-Saharan African
5	I8085	20	2	8.15	47.34	Sub-Saharan African
5	I8085	20	2	48.92	62.96	Sub-Saharan African
5	I8085	21	2	14.36	48.1	Unassigned
5	I8085	21	2	14.36	48.1	Sub-Saharan African
5	I8085	22	2	17.9	51.21	Unassigned
5	I8085	22	2	17.9	51.21	Sub-Saharan African
6	I8086	1	1	0.75	249.22	Unassigned
6	I8086	1	1	0.75	60.23	Sub-Saharan African
6	I8086	1	1	61.66	184.57	Sub-Saharan African
6	I8086	1	1	186.38	249.22	Sub-Saharan African
6	I8086	2	1	0.01	243.04	Unassigned
6	I8086	2	1	0.01	1.41	Sub-Saharan African
6	I8086	2	1	2.51	61.86	Sub-Saharan African
6	I8086	2	1	64.3	73.19	Sub-Saharan African
6	I8086	2	1	75.11	134.7	Sub-Saharan African
6	I8086	2	1	136.8	243.04	Sub-Saharan African
6	I8086	3	1	0.07	197.84	Unassigned
6	I8086	3	1	0.07	7.83	Sub-Saharan African
6	I8086	3	1	8.86	141.57	Sub-Saharan African
6	I8086	3	1	143.35	175.27	Sub-Saharan African
6	I8086	3	1	177.58	197.84	Sub-Saharan African
6	I8086	4	1	0.07	190.92	Unassigned
6	I8086	4	1	0.07	68.81	Sub-Saharan African
6	I8086	4	1	70.99	101.87	Sub-Saharan African
6	I8086	4	1	103.26	190.92	Sub-Saharan African
6	I8086	5	1	0.01	180.7	Unassigned
6	I8086	5	1	0.01	180.7	Sub-Saharan African
6	I8086	6	1	0.17	170.92	Unassigned
6	I8086	6	1	0.17	134.37	Sub-Saharan African
6	I8086	6	1	135.72	170.92	Sub-Saharan African
6	I8086	7	1	0.04	159.12	Unassigned
6	I8086	7	1	0.04	12.04	Sub-Saharan African
6	I8086	7	1	13.22	159.12	Sub-Saharan African
6	I8086	8	1	0.17	146.29	Unassigned
6	I8086	8	1	0.17	146.29	Sub-Saharan African
6	I8086	9	1	0.13	141.07	Unassigned
6	I8086	9	1	0.13	74.18	Sub-Saharan African
6	I8086	9	1	76.18	141.07	Sub-Saharan African
6	I8086	10	1	0.13	135.43	Unassigned
6	I8086	10	1	0.13	15.98	Sub-Saharan African
6	I8086	10	1	17.02	19.9	Sub-Saharan African
6	I8086	10	1	21.39	135.43	Sub-Saharan African
6	I8086	11	1	0.2	134.95	Unassigned
6	I8086	11	1	0.2	10.76	Sub-Saharan African
6	I8086	11	1	11.64	21.11	Sub-Saharan African
6	I8086	11	1	22.43	134.95	Sub-Saharan African
6	I8086	12	1	0.19	133.8	Unassigned
6	I8086	12	1	0.19	7.41	Sub-Saharan African
6	I8086	12	1	9.74	133.8	Sub-Saharan African
6	I8086	13	1	19.5	115.11	Unassigned
6	I8086	13	1	19.5	65.09	Sub-Saharan African
6	I8086	13	1	68.56	77.23	Sub-Saharan African
6	I8086	13	1	78.82	106.22	Sub-Saharan African
6	I8086	13	1	107.39	115.11	Sub-Saharan African
6	I8086	14	1	19.11	107.28	Unassigned
6	I8086	14	1	19.11	79.22	Sub-Saharan African
6	I8086	14	1	80.86	107.28	Sub-Saharan African
6	I8086	14	1	79.22	80.86	Central & South Asian
6	I8086	15	1	20.88	102.4	Unassigned
6	I8086	15	1	20.88	54.4	Sub-Saharan African
6	I8086	15	1	55.86	102.4	Sub-Saharan African
6	I8086	16	1	0.09	90.15	Unassigned
6	I8086	16	1	0.09	69.28	Sub-Saharan African
6	I8086	16	1	71.97	83.83	Sub-Saharan African
6	I8086	16	1	84.47	90.15	Sub-Saharan African
6	I8086	17	1	0	81.15	Unassigned
6	I8086	17	1	0	0.95	Sub-Saharan African
6	I8086	17	1	2.09	55.59	Sub-Saharan African
6	I8086	17	1	57.42	81.15	Sub-Saharan African
6	I8086	18	1	0.13	78.01	Unassigned
6	I8086	18	1	0.13	78.01	Sub-Saharan African
6	I8086	19	1	0.25	59.1	Unassigned
[truncated: 2,170 more rows]

## Sheet: Table S5
Supplementary Table 5. Proportion of 23andMe Participants that Share IBD with Catoctin Individuals (extended)
Participants included in group	Catoctin Individuals	Number of 23andMe participants in group	Proportion of 23andMe participants in group that share IBD with Catoctin Individuals	Number of IBD segments detected	Median Length of IBD segments detected (cM)*	Maximum length of IBD segments detected (cM)*	Median total IBD in 23andMe participants with IBD detected (cM)*	Maximum total IBD shared with 23andMe participants (cM)*
Results calculated using the full 23andMe Cohort
All participants	All Catoctin Individuals with ≥0.5x coverage	9255493	0.0045	55342	10	60	9.9	280
US cohort	All Catoctin Individuals with ≥0.5x coverage	2993165	0.00506	17854	9.7	55	9.6	280
US cohort with ≥5% Sub-Saharan African Ancestry	All Catoctin Individuals with ≥0.5x coverage	192880	0.042482	10675	11	55	11	280
US cohort with ≥99% European Ancestry	All Catoctin Individuals with ≥0.5x coverage	1896655	0.002638	5123	8	30	8	40
European cohort	All Catoctin Individuals with ≥0.5x coverage	226384	0.0022	519	7.6	20	7.6	25
Atlantic African cohort	All Catoctin Individuals with ≥0.5x coverage	3304	0.0227	85	7.4	20	7.4	30
All participants	I8097 (4.4x)	9255493	0.0003	3831	8.4	50	7.9	280
US cohort	I8097 (4.4x)	2993165	0.000336	1178	8.3	50	8.2	280
US cohort with ≥5% Sub-Saharan African Ancestry	I8097 (4.4x)	192880	0.004853	1108	8.3	50	8.2	280
US cohort with ≥99% European Ancestry	I8097 (4.4x)	1896655	≤ 0.0003%	≤ 5	-	-	-	-
European cohort	I8097 (4.4x)	226384	<=0.002%	<=5	-	-	-	-
Atlantic African cohort	I8097 (4.4x)	3304	0.003935	13	6.9	11	6.9	11
All participants	I8095 (3.55x)	9255493	0.0001	876	7.7	30	7.7	65
US cohort	I8095 (3.55x)	2993165	9.4e-05	284	7.6	30	7.7	30
US cohort with ≥5% Sub-Saharan African Ancestry	I8095 (3.55x)	192880	0.001374	269	7.7	30	7.8	30
US cohort with ≥99% European Ancestry	I8095 (3.55x)	1896655	≤ 0.0003%	≤ 5	-	-	-	-
European cohort	I8095 (3.55x)	226384	<=0.002%	<=5	-	-	-	-
Atlantic African cohort	I8095 (3.55x)	3304	≤ 0.1513%	≤ 5	-	-	-	-
All participants	I15331 (2.87x)	9255493	0.0008	8277	7.8	45	7.6	160
US cohort	I15331 (2.87x)	2993165	0.000885	2751	7.5	40	7.5	100
US cohort with ≥5% Sub-Saharan African Ancestry	I15331 (2.87x)	192880	0.006766	1390	8.4	40	8.4	100
US cohort with ≥99% European Ancestry	I15331 (2.87x)	1896655	0.000508	978	6.9	27	6.9	35
European cohort	I15331 (2.87x)	226384	0.0003	79	7	15	7	25
Atlantic African cohort	I15331 (2.87x)	3304	0.005751	19	6.6	18	6.6	18
All participants	I8096 (2.35x)	9255493	0.0007	6840	8	40	7.8	120
US cohort	I8096 (2.35x)	2993165	0.00074	2326	7.9	40	7.9	90
US cohort with ≥5% Sub-Saharan African Ancestry	I8096 (2.35x)	192880	0.005884	1227	7.7	40	7.7	90
US cohort with ≥99% European Ancestry	I8096 (2.35x)	1896655	0.000404	780	8.3	24	8.3	40
European cohort	I8096 (2.35x)	226384	0.0003	59	7.1	18	7.1	18
Atlantic African cohort	I8096 (2.35x)	3304	0.007567	26	6.4	11	6.4	19
All participants	I8092 (2.14x)	9255493	0.0012	12352	7.9	45	7.8	120
US cohort	I8092 (2.14x)	2993165	0.001432	4365	7.7	30	7.7	60
US cohort with ≥5% Sub-Saharan African Ancestry	I8092 (2.14x)	192880	0.004417	896	8	26	8	60
US cohort with ≥99% European Ancestry	I8092 (2.14x)	1896655	0.00136	2603	7.6	30	7.6	30
European cohort	I8092 (2.14x)	226384	0.0014	331	7.6	20	7.6	20
Atlantic African cohort	I8092 (2.14x)	3304	≤ 0.1513%	≤ 5	-	-	-	-
All participants	I15334 (1.94x)	9255493	0.0001	758	11	30	11	110
US cohort	I15334 (1.94x)	2993165	6.9e-05	219	11	27	11	45
US cohort with ≥5% Sub-Saharan African Ancestry	I15334 (1.94x)	192880	0.00099	203	11	27	11	45
US cohort with ≥99% European Ancestry	I15334 (1.94x)	1896655	≤ 0.0003%	≤ 5	-	-	-	-
European cohort	I15334 (1.94x)	226384	<=0.002%	<=5	-	-	-	-
Atlantic African cohort	I15334 (1.94x)	3304	≤ 0.1513%	≤ 5	-	-	-	-
All participants	I8094 (1.84x)	9255493	0.0003	3364	13	60	13	150
US cohort	I8094 (1.84x)	2993165	0.000293	974	12	35	12	85
US cohort with ≥5% Sub-Saharan African Ancestry	I8094 (1.84x)	192880	0.002494	563	13	35	13	85
US cohort with ≥99% European Ancestry	I8094 (1.84x)	1896655	0.000148	287	11	30	11	40
European cohort	I8094 (1.84x)	226384	0.0001	22	9.9	19	9.9	19
Atlantic African cohort	I8094 (1.84x)	3304	≤ 0.1513%	≤ 5	-		-	-
All participants	I8087 (1.47x)	9255493	0.0001	1292	13	55	14	110
US cohort	I8087 (1.47x)	2993165	0.000126	427	13	40	13	70
US cohort with ≥5% Sub-Saharan African Ancestry	I8087 (1.47x)	192880	0.001892	414	13	40	13	70
US cohort with ≥99% European Ancestry	I8087 (1.47x)	1896655	≤ 0.0003%	≤ 5	-	-	-	-
European cohort	I8087 (1.47x)	226384	<=0.002%	<=5	-	-	-	-
Atlantic African cohort	I8087 (1.47x)	3304	≤ 0.1513%	≤ 5	-	-	-	-
All participants	I8088 (1.29x)	9255493	0.0002	2165	11	55	11	210
US cohort	I8088 (1.29x)	2993165	0.000205	664	11	35	11	60
US cohort with ≥5% Sub-Saharan African Ancestry	I8088 (1.29x)	192880	0.0014	310	12	35	12	60
US cohort with ≥99% European Ancestry	I8088 (1.29x)	1896655	0.000129	251	10	22	11	40
European cohort	I8088 (1.29x)	226384	0.0001	19	10	17	10	17
Atlantic African cohort	I8088 (1.29x)	3304	≤ 0.1513%	≤ 5	-	-	-	-
All participants	I8089 (1.27x)	9255493	0.0004	5581	13	60	14	200
US cohort	I8089 (1.27x)	2993165	0.000467	1637	13	40	13	100
US cohort with ≥5% Sub-Saharan African Ancestry	I8089 (1.27x)	192880	0.006994	1588	13	40	13	100
US cohort with ≥99% European Ancestry	I8089 (1.27x)	1896655	9e-06	18	14	20	14	20
European cohort	I8089 (1.27x)	226384	<=0.002%	<=5	-	-	-	-
Atlantic African cohort	I8089 (1.27x)	3304	≤ 0.1513%	≤ 5	-	-	-	-
All participants	I15333 (1.23x)	9255493	0.0001	1344	13	55	16	160
US cohort	I15333 (1.23x)	2993165	0.000105	415	13	55	14	95
US cohort with ≥5% Sub-Saharan African Ancestry	I15333 (1.23x)	192880	0.001628	415	13	55	14	95
US cohort with ≥99% European Ancestry	I15333 (1.23x)	1896655	≤ 0.0003%	≤ 5	-	-	-	-
European cohort	I15333 (1.23x)	226384	<=0.002%	<=5	-	-	-	-
Atlantic African cohort	I15333 (1.23x)	3304	≤ 0.1513%	≤ 5	-	-	-	-
All participants	I8085 (1.22x)	9255493	0.0001	664	12	40	12	100
US cohort	I8085 (1.22x)	2993165	6.7e-05	228	11	30	11	95
US cohort with ≥5% Sub-Saharan African Ancestry	I8085 (1.22x)	192880	0.000964	213	11	30	12	95
US cohort with ≥99% European Ancestry	I8085 (1.22x)	1896655	≤ 0.0003%	≤ 5	-	-	-	-
European cohort	I8085 (1.22x)	226384	<=0.002%	<=5	-	-	-	-
Atlantic African cohort	I8085 (1.22x)	3304	≤ 0.1513%	≤ 5	-	-	-	-
All participants	I8086 (1.18x)	9255493	0.0001	550	11	26	11	45
US cohort	I8086 (1.18x)	2993165	5.4e-05	166	11	26	11	35
US cohort with ≥5% Sub-Saharan African Ancestry	I8086 (1.18x)	192880	0.00084	165	11	26	11	35
US cohort with ≥99% European Ancestry	I8086 (1.18x)	1896655	≤ 0.0003%	≤ 5	-	-	-	-
European cohort	I8086 (1.18x)	226384	<=0.002%	<=5	-	-	-	-
Atlantic African cohort	I8086 (1.18x)	3304	≤ 0.1513%	≤ 5	-	-	-	-
All participants	I15340 (1.11x)	9255493	0.0001	1829	12	45	13	160
US cohort	I15340 (1.11x)	2993165	0.000166	565	12	45	12	90
US cohort with ≥5% Sub-Saharan African Ancestry	I15340 (1.11x)	192880	0.00253	555	12	45	12	90
US cohort with ≥99% European Ancestry	I15340 (1.11x)	1896655	≤ 0.0003%	≤ 5	-	-	-	-
European cohort	I15340 (1.11x)	226384	<=0.002%	<=5	-	-	-	-
Atlantic African cohort	I15340 (1.11x)	3304	≤ 0.1513%	≤ 5	-	-	-	-
All participants	I8093 (1.07x)	9255493	0.0001	528	11	24	11	50
US cohort	I8093 (1.07x)	2993165	5.8e-05	175	10	23	10	40
US cohort with ≥5% Sub-Saharan African Ancestry	I8093 (1.07x)	192880	0.000529	104	10	23	10	40
US cohort with ≥99% European Ancestry	I8093 (1.07x)	1896655	2.9e-05	55	10	16	10	16
European cohort	I8093 (1.07x)	226384	<=0.002%	<=5	-	-	-	-
Atlantic African cohort	I8093 (1.07x)	3304	≤ 0.1513%	≤ 5	-	-	-	-
All participants	I15330 (0.82x)	9255493	0.0001	707	12	40	13	110
US cohort	I15330 (0.82x)	2993165	6.2e-05	194	12	24	13	45
US cohort with ≥5% Sub-Saharan African Ancestry	I15330 (0.82x)	192880	0.000933	187	13	24	13	45
US cohort with ≥99% European Ancestry	I15330 (0.82x)	1896655	≤ 0.0003%	≤ 5	-	-	-	-
European cohort	I15330 (0.82x)	226384	<=0.002%	<=5	-	-	-	-
Atlantic African cohort	I15330 (0.82x)	3304	≤ 0.1513%	≤ 5	-	-	-	-
All participants	I15336 (0.73x)	9255493	0.0001	1544	13	50	13	110
US cohort	I15336 (0.73x)	2993165	0.000131	418	13	35	13	50
US cohort with ≥5% Sub-Saharan African Ancestry	I15336 (0.73x)	192880	0.001535	322	13	35	13	50
US cohort with ≥99% European Ancestry	I15336 (0.73x)	1896655	3.3e-05	63	11	26	11	26
European cohort	I15336 (0.73x)	226384	<=0.002%	<=5	-	-	-	-
Atlantic African cohort	I15336 (0.73x)	3304	≤ 0.1513%	≤ 5	-	-	-	-
All participants	I8091 (0.67x)	9255493	0.0001	509	11	29	12	65
US cohort	I8091 (0.67x)	2993165	5.7e-05	178	12	29	12	35
US cohort with ≥5% Sub-Saharan African Ancestry	I8091 (0.67x)	192880	0.000757	154	12	29	12	35
US cohort with ≥99% European Ancestry	I8091 (0.67x)	1896655	6e-06	12	10	15	10	15
European cohort	I8091 (0.67x)	226384	<=0.002%	<=5	-	-	-	-
Atlantic African cohort	I8091 (0.67x)	3304	≤ 0.1513%	≤ 5	-	-	-	-
All participants	I15337 (0.59x)	9255493	0.0001	865	12	40	12	85
US cohort	I15337 (0.59x)	2993165	8.4e-05	261	12	30	12	55
US cohort with ≥5% Sub-Saharan African Ancestry	I15337 (0.59x)	192880	0.000964	194	12	30	12	55
US cohort with ≥99% European Ancestry	I15337 (0.59x)	1896655	2.1e-05	41	11	17	11	22
European cohort	I15337 (0.59x)	226384	<=0.002%	<=5	-	-	-	-
Atlantic African cohort	I15337 (0.59x)	3304	≤ 0.1513%	≤ 5	-	-	-	-
All participants	I8090 (0.58x)	9255493	0	421	12	25	12	55
US cohort	I8090 (0.58x)	2993165	4.6e-05	143	12	24	12	30
US cohort with ≥5% Sub-Saharan African Ancestry	I8090 (0.58x)	192880	0.000669	134	12	24	12	30
US cohort with ≥99% European Ancestry	I8090 (0.58x)	1896655	3e-06	6	11	15	11	15
European cohort	I8090 (0.58x)	226384	<=0.002%	<=5	-	-	-	-
Atlantic African cohort	I8090 (0.58x)	3304	≤ 0.1513%	≤ 5	-	-	-	-
All participants	I15335 (0.57x)	9255493	0.0001	721	12	30	12	75
US cohort	I15335 (0.57x)	2993165	6.3e-05	196	12	23	12	30
US cohort with ≥5% Sub-Saharan African Ancestry	I15335 (0.57x)	192880	0.000933	188	12	21	12	30
US cohort with ≥99% European Ancestry	I15335 (0.57x)	1896655	≤ 0.0003%	≤ 5	-	-	-	-
European cohort	I15335 (0.57x)	226384	<=0.002%	<=5	-	-	-	-
Atlantic African cohort	I15335 (0.57x)	3304	≤ 0.1513%	≤ 5	-	-	-	-
All participants	I15332 (0.52x)	9255493	0	324	12	45	12	65
US cohort	I15332 (0.52x)	2993165	2.7e-05	90	12	35	12	55
US cohort with ≥5% Sub-Saharan African Ancestry	I15332 (0.52x)	192880	0.000353	76	12	35	12	55
US cohort with ≥99% European Ancestry	I15332 (0.52x)	1896655	6e-06	11	11	13	11	13
European cohort	I15332 (0.52x)	226384	<=0.002%	<=5	-	-	-	-
Atlantic African cohort	I15332 (0.52x)	3304	≤ 0.1513%	≤ 5	-	-	-	-
Results Calculated using Publicly Available Datasets
23andMe African American Imputation Panel	All Catoctin Individuals with ≥0.5x coverage	2294	5.798%	187	10	40	10	190
1000 Genomes**	All Catoctin Individuals with ≥0.5x coverage	2481	0.0149	42	10.17	18.95	10.17	18.95
1000 Genomes** - Han Chinese in Beijing, China	All Catoctin Individuals with ≥0.5x coverage	103	0	-	-	-	-	-
1000 Genomes** - Han Chinese South	All Catoctin Individuals with ≥0.5x coverage	105	0	-	-	-	-	-
1000 Genomes** - Gujarati Indians in Houston, TX	All Catoctin Individuals with ≥0.5x coverage	103	0	-	-	-	-	-
1000 Genomes** - Sri Lankan Tamil in the UK	All Catoctin Individuals with ≥0.5x coverage	102	0	-	-	-	-	-
1000 Genomes** - Esan in Nigeria	All Catoctin Individuals with ≥0.5x coverage	97	0.0515	5	11.16	13.83	11.16	13.83
1000 Genomes** - Colombian in Medellin, Colombia	All Catoctin Individuals with ≥0.5x coverage	94	0	-	-	-	-	-
1000 Genomes** - Yoruba in Ibadan, Nigeria	All Catoctin Individuals with ≥0.5x coverage	108	0.0278	3	12.14	15.47	12.14	15.47
1000 Genomes** - Chinese Dai in Xishuangbanna, China	All Catoctin Individuals with ≥0.5x coverage	93	0	-	-	-	-	-
1000 Genomes** - Iberian populations in Spain	All Catoctin Individuals with ≥0.5x coverage	105	0	-	-	-	-	-
1000 Genomes** - Mende in Sierra Leone	All Catoctin Individuals with ≥0.5x coverage	83	0.0361	3	10.39	18.95	10.39	18.95
1000 Genomes** - Bengali in Bangladesh	All Catoctin Individuals with ≥0.5x coverage	84	0	-	-	-	-	-
1000 Genomes** - African Caribbean in Barbados	All Catoctin Individuals with ≥0.5x coverage	96	0.0312	3	11.23	12.54	11.23	12.54
1000 Genomes** - African Ancestry in Southwest US	All Catoctin Individuals with ≥0.5x coverage	61	0.1148	10	9.61	17.74	10.04	18.8
1000 Genomes** - Indian Telugu	All Catoctin Individuals with ≥0.5x coverage	102	0	-	-	-	-	-
1000 Genomes** - Gambian in Western Division, The Gambia - Jola	All Catoctin Individuals with ≥0.5x coverage	111	0.0811	10	10.17	12.43	10.17	12.43
1000 Genomes** - Finnish in Finland	All Catoctin Individuals with ≥0.5x coverage	96	0	-	-	-	-	-
1000 Genomes** - Punjabi in Lahore, Pakistan	All Catoctin Individuals with ≥0.5x coverage	92	0	-	-	-	-	-
1000 Genomes** - British in England and Scotland	All Catoctin Individuals with ≥0.5x coverage	89	0	-	-	-	-	-
1000 Genomes** - Utah residents (CEPH) with Northern and Western European ancestry	All Catoctin Individuals with ≥0.5x coverage	99	0	-	-	-	-	-
1000 Genomes** - Kinh in Ho Chi Minh City, Vietnam	All Catoctin Individuals with ≥0.5x coverage	97	0	-	-	-	-	-
1000 Genomes** - Luhya in Webuye, Kenya	All Catoctin Individuals with ≥0.5x coverage	98	0.0102	1	12.31	12.31	12.31	12.31
1000 Genomes** - Mexican Ancestry in Los Angeles, California	All Catoctin Individuals with ≥0.5x coverage	64	0.0312	2	11.02	15.04	11.02	15.04
1000 Genomes** - Peruvian in Lima, Peru	All Catoctin Individuals with ≥0.5x coverage	85	0.0118	1	10.03	10.03	10.03	10.03
1000 Genomes** - Japanese in Tokyo, Japan	All Catoctin Individuals with ≥0.5x coverage	103	0	-	-	-	-	-
1000 Genomes** - Puerto Rican in Puerto Rico	All Catoctin Individuals with ≥0.5x coverage	104	0.0288	4	7.17	7.93	7.17	7.93
1000 Genomes** - Toscani in Italy	All Catoctin Individuals with ≥0.5x coverage	107	0	-	-	-	-	-
23andMe African American Imputation Panel	I8097 (4.4x)	2294	0.0048	20	9.4	40	10	190
1000 Genomes**	I8097 (4.4x)	2481	0.0016	4	7.17	17.74	7.17	17.74
1000 Genomes** - Esan in Nigeria	I8097 (4.4x)	97	0	-	-	-	-	-
1000 Genomes** - Yoruba in Ibadan, Nigeria	I8097 (4.4x)	108	0	-	-	-	-	-
1000 Genomes** - Mende in Sierra Leone	I8097 (4.4x)	83	0	-	-	-	-	-
1000 Genomes** - African Caribbean in Barbados	I8097 (4.4x)	96	0	-	-	-	-	-
1000 Genomes** - African Ancestry in Southwest US	I8097 (4.4x)	61	0.0164	1	17.74	17.74	17.74	17.74
1000 Genomes** - Gambian in Western Division, The Gambia - Jola	I8097 (4.4x)	111	0.009	1	6.4	6.36	6.36	6.36
1000 Genomes** - Luhya in Webuye, Kenya	I8097 (4.4x)	98	0	-	-	-	-	-
1000 Genomes** - Mexican Ancestry in Los Angeles, California	I8097 (4.4x)	64	0	-	-	-	-	-
1000 Genomes** - Peruvian in Lima, Peru	I8097 (4.4x)	85	0	-	-	-	-	-
1000 Genomes** - Puerto Rican in Puerto Rico	I8097 (4.4x)	104	0.0192	2	7.17	7.37	7.17	7.37
23andMe African American Imputation Panel	I8095 (3.55x)	2294	0.00436	10	7.9	14	7.9	14
1000 Genomes**	I8095 (3.55x)	2481	0.0004	1	7.6	7.6	7.6	7.6
1000 Genomes** - Esan in Nigeria	I8095 (3.55x)	97	0	-	-	-	-	-
1000 Genomes** - Yoruba in Ibadan, Nigeria	I8095 (3.55x)	108	0	-	-	-	-	-
1000 Genomes** - Mende in Sierra Leone	I8095 (3.55x)	83	0	-	-	-	-	-
1000 Genomes** - African Caribbean in Barbados	I8095 (3.55x)	96	0	-	-	-	-	-
1000 Genomes** - African Ancestry in Southwest US	I8095 (3.55x)	61	0.0164	1	7.6	7.6	7.6	7.6
1000 Genomes** - Gambian in Western Division, The Gambia - Jola	I8095 (3.55x)	111	0	-	-	-	-	-
1000 Genomes** - Luhya in Webuye, Kenya	I8095 (3.55x)	98	0	-	-	-	-	-
1000 Genomes** - Mexican Ancestry in Los Angeles, California	I8095 (3.55x)	64	0	-	-	-	-	-
1000 Genomes** - Peruvian in Lima, Peru	I8095 (3.55x)	85	0	-	-	-	-	-
1000 Genomes** - Puerto Rican in Puerto Rico	I8095 (3.55x)	104	0	-	-	-	-	-
23andMe African American Imputation Panel	I15331 (2.87x)	2294	0.01046	26	7.7	16	7.6	20
1000 Genomes**	I15331 (2.87x)	2481	0.0004	1	7	7	7	7
1000 Genomes** - Esan in Nigeria	I15331 (2.87x)	97	0	-	-	-	-	-
1000 Genomes** - Yoruba in Ibadan, Nigeria	I15331 (2.87x)	108	0	-	-	-	-	-
1000 Genomes** - Mende in Sierra Leone	I15331 (2.87x)	83	0	-	-	-	-	-
1000 Genomes** - African Caribbean in Barbados	I15331 (2.87x)	96	0	-	-	-	-	-
1000 Genomes** - African Ancestry in Southwest US	I15331 (2.87x)	61	0	-	-	-	-	-
1000 Genomes** - Gambian in Western Division, The Gambia - Jola	I15331 (2.87x)	111	0	-	-	-	-	-
1000 Genomes** - Luhya in Webuye, Kenya	I15331 (2.87x)	98	0	-	-	-	-	-
1000 Genomes** - Mexican Ancestry in Los Angeles, California	I15331 (2.87x)	64	0.0156	1	7	7	7	7
1000 Genomes** - Peruvian in Lima, Peru	I15331 (2.87x)	85	0	-	-	-	-	-
1000 Genomes** - Puerto Rican in Puerto Rico	I15331 (2.87x)	104	0	-	-	-	-	-
23andMe African American Imputation Panel	I8096 (2.35x)	2294	0.00872	24	7.8	25	7.5	40
1000 Genomes**	I8096 (2.35x)	2481	0.0036	10	6.78	17.74	6.76	18.8
1000 Genomes** - Esan in Nigeria	I8096 (2.35x)	97	0	-	-	-	-	-
1000 Genomes** - Yoruba in Ibadan, Nigeria	I8096 (2.35x)	108	0	-	-	-	-	-
1000 Genomes** - Mende in Sierra Leone	I8096 (2.35x)	83	0.0241	2	8.42	10.39	8.42	10.39
1000 Genomes** - African Caribbean in Barbados	I8096 (2.35x)	96	0	-	-	-	-	-
1000 Genomes** - African Ancestry in Southwest US	I8096 (2.35x)	61	0.0492	4	9.4	17.74	17.74	18.8
1000 Genomes** - Gambian in Western Division, The Gambia - Jola	I8096 (2.35x)	111	0.027	3	6.3	6.36	6.3	6.36
1000 Genomes** - Luhya in Webuye, Kenya	I8096 (2.35x)	98	0	-	-	-	-	-
1000 Genomes** - Mexican Ancestry in Los Angeles, California	I8096 (2.35x)	64	0	-	-	-	-	-
1000 Genomes** - Peruvian in Lima, Peru	I8096 (2.35x)	85	0	-	-	-	-	-
1000 Genomes** - Puerto Rican in Puerto Rico	I8096 (2.35x)	104	0.0096	1	6.81	6.81	6.81	6.81
23andMe African American Imputation Panel	I8092 (2.14x)	2294	0.00872	21	8.1	21	7.8	26
1000 Genomes**	I8092 (2.14x)	2481	0.0008	2	7.61	7.93	7.61	7.93
1000 Genomes** - Esan in Nigeria	I8092 (2.14x)	97	0	-	-	-	-	-
1000 Genomes** - Yoruba in Ibadan, Nigeria	I8092 (2.14x)	108	0	-	-	-	-	-
1000 Genomes** - Mende in Sierra Leone	I8092 (2.14x)	83	0	-	-	-	-	-
1000 Genomes** - African Caribbean in Barbados	I8092 (2.14x)	96	0	-	-	-	-	-
1000 Genomes** - African Ancestry in Southwest US	I8092 (2.14x)	61	0.0164	1	7.3	7.3	7.3	7.3
1000 Genomes** - Gambian in Western Division, The Gambia - Jola	I8092 (2.14x)	111	0	-	-	-	-	-
1000 Genomes** - Luhya in Webuye, Kenya	I8092 (2.14x)	98	0	-	-	-	-	-
1000 Genomes** - Mexican Ancestry in Los Angeles, California	I8092 (2.14x)	64	0	-	-	-	-	-
1000 Genomes** - Peruvian in Lima, Peru	I8092 (2.14x)	85	0	-	-	-	-	-
1000 Genomes** - Puerto Rican in Puerto Rico	I8092 (2.14x)	104	0.0096	1	7.93	7.93	7.93	7.93
23andMe African American Imputation Panel	I15334 (1.94x)	2294	<=0.218%	<=5	-	-	-	-
1000 Genomes**	I15334 (1.94x)	2481	0.0004	1	12.54	12.54	12.54	12.54
1000 Genomes** - Esan in Nigeria	I15334 (1.94x)	97	0	-	-	-	-	-
1000 Genomes** - Yoruba in Ibadan, Nigeria	I15334 (1.94x)	108	0	-	-	-	-	-
1000 Genomes** - Mende in Sierra Leone	I15334 (1.94x)	83	0	-	-	-	-	-
1000 Genomes** - African Caribbean in Barbados	I15334 (1.94x)	96	0.0104	1	12.54	12.54	12.54	12.54
1000 Genomes** - African Ancestry in Southwest US	I15334 (1.94x)	61	0	-	-	-	-	-
1000 Genomes** - Gambian in Western Division, The Gambia - Jola	I15334 (1.94x)	111	0	-	-	-	-	-
1000 Genomes** - Luhya in Webuye, Kenya	I15334 (1.94x)	98	0	-	-	-	-	-
1000 Genomes** - Mexican Ancestry in Los Angeles, California	I15334 (1.94x)	64	0	-	-	-	-	-
1000 Genomes** - Peruvian in Lima, Peru	I15334 (1.94x)	85	0	-	-	-	-	-
1000 Genomes** - Puerto Rican in Puerto Rico	I15334 (1.94x)	104	0	-	-	-	-	-
23andMe African American Imputation Panel	I8094 (1.84x)	2294	0.00305	7	12	20	12	20
1000 Genomes**	I8094 (1.84x)	2481	0	-	-	-	-	-
1000 Genomes** - Esan in Nigeria	I8094 (1.84x)	97	0	-	-	-	-	-
1000 Genomes** - Yoruba in Ibadan, Nigeria	I8094 (1.84x)	108	0	-	-	-	-	-
1000 Genomes** - Mende in Sierra Leone	I8094 (1.84x)	83	0	-	-	-	-	-
1000 Genomes** - African Caribbean in Barbados	I8094 (1.84x)	96	0	-	-	-	-	-
1000 Genomes** - African Ancestry in Southwest US	I8094 (1.84x)	61	0	-	-	-	-	-
1000 Genomes** - Gambian in Western Division, The Gambia - Jola	I8094 (1.84x)	111	0	-	-	-	-	-
1000 Genomes** - Luhya in Webuye, Kenya	I8094 (1.84x)	98	0	-	-	-	-	-
1000 Genomes** - Mexican Ancestry in Los Angeles, California	I8094 (1.84x)	64	0	-	-	-	-	-
1000 Genomes** - Peruvian in Lima, Peru	I8094 (1.84x)	85	0	-	-	-	-	-
1000 Genomes** - Puerto Rican in Puerto Rico	I8094 (1.84x)	104	0	-	-	-	-	-
23andMe African American Imputation Panel	I8087 (1.47x)	2294	<=0.218%	<=5	-	-	-	-
1000 Genomes**	I8087 (1.47x)	2481	0	-	-	-	-	-
1000 Genomes** - Esan in Nigeria	I8087 (1.47x)	97	0	-	-	-	-	-
1000 Genomes** - Yoruba in Ibadan, Nigeria	I8087 (1.47x)	108	0	-	-	-	-	-
1000 Genomes** - Mende in Sierra Leone	I8087 (1.47x)	83	0	-	-	-	-	-
1000 Genomes** - African Caribbean in Barbados	I8087 (1.47x)	96	0	-	-	-	-	-
1000 Genomes** - African Ancestry in Southwest US	I8087 (1.47x)	61	0	-	-	-	-	-
1000 Genomes** - Gambian in Western Division, The Gambia - Jola	I8087 (1.47x)	111	0	-	-	-	-	-
1000 Genomes** - Luhya in Webuye, Kenya	I8087 (1.47x)	98	0	-	-	-	-	-
1000 Genomes** - Mexican Ancestry in Los Angeles, California	I8087 (1.47x)	64	0	-	-	-	-	-
1000 Genomes** - Peruvian in Lima, Peru	I8087 (1.47x)	85	0	-	-	-	-	-
1000 Genomes** - Puerto Rican in Puerto Rico	I8087 (1.47x)	104	0	-	-	-	-	-
23andMe African American Imputation Panel	I8088 (1.29x)	2294	<=0.218%	<=5	-	-	-	-
1000 Genomes**	I8088 (1.29x)	2481	0	-	-	-	-	-
1000 Genomes** - Esan in Nigeria	I8088 (1.29x)	97	0	-	-	-	-	-
1000 Genomes** - Yoruba in Ibadan, Nigeria	I8088 (1.29x)	108	0	-	-	-	-	-
1000 Genomes** - Mende in Sierra Leone	I8088 (1.29x)	83	0	-	-	-	-	-
1000 Genomes** - African Caribbean in Barbados	I8088 (1.29x)	96	0	-	-	-	-	-
1000 Genomes** - African Ancestry in Southwest US	I8088 (1.29x)	61	0	-	-	-	-	-
1000 Genomes** - Gambian in Western Division, The Gambia - Jola	I8088 (1.29x)	111	0	-	-	-	-	-
1000 Genomes** - Luhya in Webuye, Kenya	I8088 (1.29x)	98	0	-	-	-	-	-
1000 Genomes** - Mexican Ancestry in Los Angeles, California	I8088 (1.29x)	64	0	-	-	-	-	-
1000 Genomes** - Peruvian in Lima, Peru	I8088 (1.29x)	85	0	-	-	-	-	-
1000 Genomes** - Puerto Rican in Puerto Rico	I8088 (1.29x)	104	0	-	-	-	-	-
23andMe African American Imputation Panel	I8089 (1.27x)	2294	0.00915	25	13	18	13	40
1000 Genomes**	I8089 (1.27x)	2481	0.0004	1	10.04	10.04	10.04	10.04
1000 Genomes** - Esan in Nigeria	I8089 (1.27x)	97	0	-	-	-	-	-
1000 Genomes** - Yoruba in Ibadan, Nigeria	I8089 (1.27x)	108	0	-	-	-	-	-
1000 Genomes** - Mende in Sierra Leone	I8089 (1.27x)	83	0	-	-	-	-	-
1000 Genomes** - African Caribbean in Barbados	I8089 (1.27x)	96	0	-	-	-	-	-
1000 Genomes** - African Ancestry in Southwest US	I8089 (1.27x)	61	0.0164	1	10.04	10.04	10.04	10.04
1000 Genomes** - Gambian in Western Division, The Gambia - Jola	I8089 (1.27x)	111	0	-	-	-	-	-
1000 Genomes** - Luhya in Webuye, Kenya	I8089 (1.27x)	98	0	-	-	-	-	-
1000 Genomes** - Mexican Ancestry in Los Angeles, California	I8089 (1.27x)	64	0	-	-	-	-	-
1000 Genomes** - Peruvian in Lima, Peru	I8089 (1.27x)	85	0	-	-	-	-	-
1000 Genomes** - Puerto Rican in Puerto Rico	I8089 (1.27x)	104	0	-	-	-	-	-
23andMe African American Imputation Panel	I15333 (1.23x)	2294	0.00262	9	13	21	12	80
1000 Genomes**	I15333 (1.23x)	2481	0	-	-	-	-	-
1000 Genomes** - Esan in Nigeria	I15333 (1.23x)	97	0	-	-	-	-	-
1000 Genomes** - Yoruba in Ibadan, Nigeria	I15333 (1.23x)	108	0	-	-	-	-	-
1000 Genomes** - Mende in Sierra Leone	I15333 (1.23x)	83	0	-	-	-	-	-
1000 Genomes** - African Caribbean in Barbados	I15333 (1.23x)	96	0	-	-	-	-	-
1000 Genomes** - African Ancestry in Southwest US	I15333 (1.23x)	61	0	-	-	-	-	-
1000 Genomes** - Gambian in Western Division, The Gambia - Jola	I15333 (1.23x)	111	0	-	-	-	-	-
1000 Genomes** - Luhya in Webuye, Kenya	I15333 (1.23x)	98	0	-	-	-	-	-
1000 Genomes** - Mexican Ancestry in Los Angeles, California	I15333 (1.23x)	64	0	-	-	-	-	-
1000 Genomes** - Peruvian in Lima, Peru	I15333 (1.23x)	85	0	-	-	-	-	-
1000 Genomes** - Puerto Rican in Puerto Rico	I15333 (1.23x)	104	0	-	-	-	-	-
23andMe African American Imputation Panel	I8085 (1.22x)	2294	<=0.218%	<=5	-	-	-	-
1000 Genomes**	I8085 (1.22x)	2481	0	-	-	-	-	-
1000 Genomes** - Esan in Nigeria	I8085 (1.22x)	97	0	-	-	-	-	-
1000 Genomes** - Yoruba in Ibadan, Nigeria	I8085 (1.22x)	108	0	-	-	-	-	-
1000 Genomes** - Mende in Sierra Leone	I8085 (1.22x)	83	0	-	-	-	-	-
1000 Genomes** - African Caribbean in Barbados	I8085 (1.22x)	96	0	-	-	-	-	-
1000 Genomes** - African Ancestry in Southwest US	I8085 (1.22x)	61	0	-	-	-	-	-
1000 Genomes** - Gambian in Western Division, The Gambia - Jola	I8085 (1.22x)	111	0	-	-	-	-	-
1000 Genomes** - Luhya in Webuye, Kenya	I8085 (1.22x)	98	0	-	-	-	-	-
1000 Genomes** - Mexican Ancestry in Los Angeles, California	I8085 (1.22x)	64	0	-	-	-	-	-
1000 Genomes** - Peruvian in Lima, Peru	I8085 (1.22x)	85	0	-	-	-	-	-
1000 Genomes** - Puerto Rican in Puerto Rico	I8085 (1.22x)	104	0	-	-	-	-	-
23andMe African American Imputation Panel	I8086 (1.18x)	2294	<=0.218%	<=5	-	-	-	-
1000 Genomes**	I8086 (1.18x)	2481	0.0004	1	18.95	18.95	18.95	18.95
1000 Genomes** - Esan in Nigeria	I8086 (1.18x)	97	0	-	-	-	-	-
1000 Genomes** - Yoruba in Ibadan, Nigeria	I8086 (1.18x)	108	0	-	-	-	-	-
1000 Genomes** - Mende in Sierra Leone	I8086 (1.18x)	83	0.012	1	18.95	18.95	18.95	18.95
1000 Genomes** - African Caribbean in Barbados	I8086 (1.18x)	96	0	-	-	-	-	-
1000 Genomes** - African Ancestry in Southwest US	I8086 (1.18x)	61	0	-	-	-	-	-
1000 Genomes** - Gambian in Western Division, The Gambia - Jola	I8086 (1.18x)	111	0	-	-	-	-	-
1000 Genomes** - Luhya in Webuye, Kenya	I8086 (1.18x)	98	0	-	-	-	-	-
1000 Genomes** - Mexican Ancestry in Los Angeles, California	I8086 (1.18x)	64	0	-	-	-	-	-
1000 Genomes** - Peruvian in Lima, Peru	I8086 (1.18x)	85	0	-	-	-	-	-
1000 Genomes** - Puerto Rican in Puerto Rico	I8086 (1.18x)	104	0	-	-	-	-	-
23andMe African American Imputation Panel	I15340 (1.11x)	2294	0.0048	15	13	40	13	100
1000 Genomes**	I15340 (1.11x)	2481	0.0004	1	9.19	9.19	9.19	9.19
1000 Genomes** - Esan in Nigeria	I15340 (1.11x)	97	0	-	-	-	-	-
1000 Genomes** - Yoruba in Ibadan, Nigeria	I15340 (1.11x)	108	0	-	-	-	-	-
1000 Genomes** - Mende in Sierra Leone	I15340 (1.11x)	83	0	-	-	-	-	-
1000 Genomes** - African Caribbean in Barbados	I15340 (1.11x)	96	0	-	-	-	-	-
1000 Genomes** - African Ancestry in Southwest US	I15340 (1.11x)	61	0.0164	1	9.19	9.19	9.19	9.19
1000 Genomes** - Gambian in Western Division, The Gambia - Jola	I15340 (1.11x)	111	0	-	-	-	-	-
1000 Genomes** - Luhya in Webuye, Kenya	I15340 (1.11x)	98	0	-	-	-	-	-
1000 Genomes** - Mexican Ancestry in Los Angeles, California	I15340 (1.11x)	64	0	-	-	-	-	-
1000 Genomes** - Peruvian in Lima, Peru	I15340 (1.11x)	85	0	-	-	-	-	-
1000 Genomes** - Puerto Rican in Puerto Rico	I15340 (1.11x)	104	0	-	-	-	-	-
23andMe African American Imputation Panel	I8093 (1.07x)	2294	<=0.218%	<=5	-	-	-	-
1000 Genomes**	I8093 (1.07x)	2481	0	-	-	-	-	-
1000 Genomes** - Esan in Nigeria	I8093 (1.07x)	97	0	-	-	-	-	-
1000 Genomes** - Yoruba in Ibadan, Nigeria	I8093 (1.07x)	108	0	-	-	-	-	-
1000 Genomes** - Mende in Sierra Leone	I8093 (1.07x)	83	0	-	-	-	-	-
1000 Genomes** - African Caribbean in Barbados	I8093 (1.07x)	96	0	-	-	-	-	-
1000 Genomes** - African Ancestry in Southwest US	I8093 (1.07x)	61	0	-	-	-	-	-
1000 Genomes** - Gambian in Western Division, The Gambia - Jola	I8093 (1.07x)	111	0	-	-	-	-	-
1000 Genomes** - Luhya in Webuye, Kenya	I8093 (1.07x)	98	0	-	-	-	-	-
1000 Genomes** - Mexican Ancestry in Los Angeles, California	I8093 (1.07x)	64	0	-	-	-	-	-
1000 Genomes** - Peruvian in Lima, Peru	I8093 (1.07x)	85	0	-	-	-	-	-
1000 Genomes** - Puerto Rican in Puerto Rico	I8093 (1.07x)	104	0	-	-	-	-	-
23andMe African American Imputation Panel	I15330 (0.82x)	2294	<=0.218%	<=5	-	-	-	-
1000 Genomes**	I15330 (0.82x)	2481	0	-	-	-	-	-
1000 Genomes** - Esan in Nigeria	I15330 (0.82x)	97	0	-	-	-	-	-
1000 Genomes** - Yoruba in Ibadan, Nigeria	I15330 (0.82x)	108	0	-	-	-	-	-
1000 Genomes** - Mende in Sierra Leone	I15330 (0.82x)	83	0	-	-	-	-	-
1000 Genomes** - African Caribbean in Barbados	I15330 (0.82x)	96	0	-	-	-	-	-
1000 Genomes** - African Ancestry in Southwest US	I15330 (0.82x)	61	0	-	-	-	-	-
1000 Genomes** - Gambian in Western Division, The Gambia - Jola	I15330 (0.82x)	111	0	-	-	-	-	-
1000 Genomes** - Luhya in Webuye, Kenya	I15330 (0.82x)	98	0	-	-	-	-	-
1000 Genomes** - Mexican Ancestry in Los Angeles, California	I15330 (0.82x)	64	0	-	-	-	-	-
1000 Genomes** - Peruvian in Lima, Peru	I15330 (0.82x)	85	0	-	-	-	-	-
1000 Genomes** - Puerto Rican in Puerto Rico	I15330 (0.82x)	104	0	-	-	-	-	-
23andMe African American Imputation Panel	I15336 (0.73x)	2294	<=0.218%	<=5	-	-	-	-
1000 Genomes**	I15336 (0.73x)	2481	0	-	-	-	-	-
1000 Genomes** - Esan in Nigeria	I15336 (0.73x)	97	0	-	-	-	-	-
1000 Genomes** - Yoruba in Ibadan, Nigeria	I15336 (0.73x)	108	0	-	-	-	-	-
1000 Genomes** - Mende in Sierra Leone	I15336 (0.73x)	83	0	-	-	-	-	-
1000 Genomes** - African Caribbean in Barbados	I15336 (0.73x)	96	0	-	-	-	-	-
1000 Genomes** - African Ancestry in Southwest US	I15336 (0.73x)	61	0	-	-	-	-	-
1000 Genomes** - Gambian in Western Division, The Gambia - Jola	I15336 (0.73x)	111	0	-	-	-	-	-
1000 Genomes** - Luhya in Webuye, Kenya	I15336 (0.73x)	98	0	-	-	-	-	-
1000 Genomes** - Mexican Ancestry in Los Angeles, California	I15336 (0.73x)	64	0	-	-	-	-	-
1000 Genomes** - Peruvian in Lima, Peru	I15336 (0.73x)	85	0	-	-	-	-	-
1000 Genomes** - Puerto Rican in Puerto Rico	I15336 (0.73x)	104	0	-	-	-	-	-
23andMe African American Imputation Panel	I8091 (0.67x)	2294	<=0.218%	<=5	-	-	-	-
1000 Genomes**	I8091 (0.67x)	2481	0	-	-	-	-	-
1000 Genomes** - Esan in Nigeria	I8091 (0.67x)	97	0	-	-	-	-	-
1000 Genomes** - Yoruba in Ibadan, Nigeria	I8091 (0.67x)	108	0	-	-	-	-	-
1000 Genomes** - Mende in Sierra Leone	I8091 (0.67x)	83	0	-	-	-	-	-
1000 Genomes** - African Caribbean in Barbados	I8091 (0.67x)	96	0	-	-	-	-	-
1000 Genomes** - African Ancestry in Southwest US	I8091 (0.67x)	61	0	-	-	-	-	-
1000 Genomes** - Gambian in Western Division, The Gambia - Jola	I8091 (0.67x)	111	0	-	-	-	-	-
1000 Genomes** - Luhya in Webuye, Kenya	I8091 (0.67x)	98	0	-	-	-	-	-
1000 Genomes** - Mexican Ancestry in Los Angeles, California	I8091 (0.67x)	64	0	-	-	-	-	-
1000 Genomes** - Peruvian in Lima, Peru	I8091 (0.67x)	85	0	-	-	-	-	-
1000 Genomes** - Puerto Rican in Puerto Rico	I8091 (0.67x)	104	0	-	-	-	-	-
23andMe African American Imputation Panel	I15337 (0.59x)	2294	<=0.218%	<=5	-	-	-	-
1000 Genomes**	I15337 (0.59x)	2481	0	-	-	-	-	-
1000 Genomes** - Esan in Nigeria	I15337 (0.59x)	97	0	-	-	-	-	-
1000 Genomes** - Yoruba in Ibadan, Nigeria	I15337 (0.59x)	108	0	-	-	-	-	-
1000 Genomes** - Mende in Sierra Leone	I15337 (0.59x)	83	0	-	-	-	-	-
1000 Genomes** - African Caribbean in Barbados	I15337 (0.59x)	96	0	-	-	-	-	-
1000 Genomes** - African Ancestry in Southwest US	I15337 (0.59x)	61	0	-	-	-	-	-
1000 Genomes** - Gambian in Western Division, The Gambia - Jola	I15337 (0.59x)	111	0	-	-	-	-	-
1000 Genomes** - Luhya in Webuye, Kenya	I15337 (0.59x)	98	0	-	-	-	-	-
1000 Genomes** - Mexican Ancestry in Los Angeles, California	I15337 (0.59x)	64	0	-	-	-	-	-
1000 Genomes** - Peruvian in Lima, Peru	I15337 (0.59x)	85	0	-	-	-	-	-
1000 Genomes** - Puerto Rican in Puerto Rico	I15337 (0.59x)	104	0	-	-	-	-	-
23andMe African American Imputation Panel	I8090 (0.58x)	2294	<=0.218%	<=5	-	-	-	-
1000 Genomes**	I8090 (0.58x)	2481	0	-	-	-	-	-
1000 Genomes** - Esan in Nigeria	I8090 (0.58x)	97	0	-	-	-	-	-
1000 Genomes** - Yoruba in Ibadan, Nigeria	I8090 (0.58x)	108	0	-	-	-	-	-
1000 Genomes** - Mende in Sierra Leone	I8090 (0.58x)	83	0	-	-	-	-	-
1000 Genomes** - African Caribbean in Barbados	I8090 (0.58x)	96	0	-	-	-	-	-
1000 Genomes** - African Ancestry in Southwest US	I8090 (0.58x)	61	0	-	-	-	-	-
1000 Genomes** - Gambian in Western Division, The Gambia - Jola	I8090 (0.58x)	111	0	-	-	-	-	-
1000 Genomes** - Luhya in Webuye, Kenya	I8090 (0.58x)	98	0	-	-	-	-	-
1000 Genomes** - Mexican Ancestry in Los Angeles, California	I8090 (0.58x)	64	0	-	-	-	-	-
1000 Genomes** - Peruvian in Lima, Peru	I8090 (0.58x)	85	0	-	-	-	-	-
1000 Genomes** - Puerto Rican in Puerto Rico	I8090 (0.58x)	104	0	-	-	-	-	-
23andMe African American Imputation Panel	I15335 (0.57x)	2294	<=0.218%	<=5	-	-	-	-
1000 Genomes**	I15335 (0.57x)	2481	0	-	-	-	-	-
1000 Genomes** - Esan in Nigeria	I15335 (0.57x)	97	0	-	-	-	-	-
1000 Genomes** - Yoruba in Ibadan, Nigeria	I15335 (0.57x)	108	0	-	-	-	-	-
1000 Genomes** - Mende in Sierra Leone	I15335 (0.57x)	83	0	-	-	-	-	-
1000 Genomes** - African Caribbean in Barbados	I15335 (0.57x)	96	0	-	-	-	-	-
1000 Genomes** - African Ancestry in Southwest US	I15335 (0.57x)	61	0	-	-	-	-	-
1000 Genomes** - Gambian in Western Division, The Gambia - Jola	I15335 (0.57x)	111	0	-	-	-	-	-
1000 Genomes** - Luhya in Webuye, Kenya	I15335 (0.57x)	98	0	-	-	-	-	-
1000 Genomes** - Mexican Ancestry in Los Angeles, California	I15335 (0.57x)	64	0	-	-	-	-	-
1000 Genomes** - Peruvian in Lima, Peru	I15335 (0.57x)	85	0	-	-	-	-	-
1000 Genomes** - Puerto Rican in Puerto Rico	I15335 (0.57x)	104	0	-	-	-	-	-
23andMe African American Imputation Panel	I15332 (0.52x)	2294	<=0.218%	<=5	-	-	-	-
1000 Genomes**	I15332 (0.52x)	2481	0	-	-	-	-	-
1000 Genomes** - Esan in Nigeria	I15332 (0.52x)	97	0	-	-	-	-	-
1000 Genomes** - Yoruba in Ibadan, Nigeria	I15332 (0.52x)	108	0	-	-	-	-	-
1000 Genomes** - Mende in Sierra Leone	I15332 (0.52x)	83	0	-	-	-	-	-
1000 Genomes** - African Caribbean in Barbados	I15332 (0.52x)	96	0	-	-	-	-	-
1000 Genomes** - African Ancestry in Southwest US	I15332 (0.52x)	61	0	-	-	-	-	-
1000 Genomes** - Gambian in Western Division, The Gambia - Jola	I15332 (0.52x)	111	0	-	-	-	-	-
1000 Genomes** - Luhya in Webuye, Kenya	I15332 (0.52x)	98	0	-	-	-	-	-
1000 Genomes** - Mexican Ancestry in Los Angeles, California	I15332 (0.52x)	64	0	-	-	-	-	-
1000 Genomes** - Peruvian in Lima, Peru	I15332 (0.52x)	85	0	-	-	-	-	-
1000 Genomes** - Puerto Rican in Puerto Rico	I15332 (0.52x)	104	0	-	-	-	-	-
*For all comparisions involving 23andMe participant data (i.e. the 23andMe cohort and the African American Imputation Panel) values are rounded based on the magnitude of IBD sharing, as follows: values < 10 cM are rounded to one decimal place, values between 10-30 cM are rounded to the nearest integer, values between 30-100cM are rounded to the nearest five, values ≥100cM are rounded to the neare…
**A complete list of all 1000 genomes individuals who were included in each analysis is available in Table S1.2

## Sheet: Table S6
Supplementary Table 6. Counts of total IBD shared with one or more Catoctin individuals
Total IBD shared between the 23andMe Cohort* and all 22 Catoctin individuals with at least 0.5x coverage, considered together
Total IBD	Counts
(6-10]	21738
(10-15]	10752
(15-20]	2898
(20-25]	1990
(25-30]	1446
(30-35]	960
(35-40]	612
(40-45]	399
(45-50]	260
(50-55]	186
(55-60]	140
(60-65]	104
(65-70]	63
(70-75]	47
(75-80]	38
(80-85]	40
(85-90]	22
(90-95]	21
(95-100]	14
(100-105]	16
(105-110]	9
(110-115]	9
(115-120]	5
(120-125]	5
(125-130]	5
(130-300]	20
Total IBD shared between the publicly available 23andMe African American Imputation Panel* and all 22 Catoctin individuals with at least 0.5x coverage, considered together
Total IBD	Counts
(6, 10]	60
(10, 15]	43
(15, 20]	16
(20, 30]	8
(30, 190]	6
Total IBD shared between the publicly available 1000 genomes dataset** and all 22 Catoctin individuals with at least 0.5x coverage, considered together
Total IBD	Counts
(0, 6]	0
(6, 10]	11
(10, 15]	3
(15, 20]	3
Total IBD shared between the 23andMe Cohort* and all 22 Catoctin individuals with at least 0.5x coverage, considered separately
Total IBD	I8097 (4.4x)	I8095 (3.55x)	I15331 (2.87x)	I8096 (2.35x)	I8092 (2.14x)	I15334 (1.94x)	I8094 (1.84x)	I8087 (1.47x)	I8088 (1.29x)	I8089 (1.27x)	I15333 (1.23x)	I8085 (1.22x)	I8086 (1.18x)	I15340 (1.11x)	I8093 (1.07x)	I15330 (0.82x)	I15336 (0.73x)	I8091 (0.67x)	I15337 (0.59x)	I8090 (0.58x)	I15335 (0.57x)	I15332 (0.52x)
(6-10]	2109	609	5270	4434	8650	184	490	148	463	577	117	138	123	257	143	<=5	<=5	<=5	<=5	<=5	<=5	<=5
(10-20]	603	153	1208	1186	2096	326	1146	534	961	1830	378	308	334	723	294	474	984	434	616	362	529	243
(20-30]	164	35	377	275	459	81	399	154	197	654	155	47	35	205	40	80	163	32	76	26	67	22
(30-40]	93	7	182	113	121	23	193	77	81	401	83	29	10	87	6	28	85	11	35	<=5	18	9
(40-50]	60	<=5	87	42	27	<=5	104	29	30	149	46	10	<=5	53	<=5	8	25	<=5	8	<=5	9	<=5
(50-60]	23	<=5	44	21	14	<=5	52	16	14	75	28	6	<=5	29	<=5	<=5	10	<=5	7	<=5	<=5	<=5
(60-70]	15	<=5	9	11	<=5	<=5	41	8	7	47	14	<=5	<=5	9	<=5	<=5	<=5	<=5	<=5	<=5	<=5	<=5
(70-80]	<=5	<=5	9	8	<=5	<=5	11	<=5	<=5	25	12	<=5	<=5	8	<=5	<=5	<=5	<=5	<=5	<=5	<=5	<=5
(80-90]	6	<=5	<=5	<=5	<=5	<=5	13	<=5	<=5	23	10	<=5	<=5	<=5	<=5	<=5	<=5	<=5	<=5	<=5	<=5	<=5
(90-100]	7	<=5	<=5	<=5	<=5	<=5	<=5	<=5	<=5	16	<=5	<=5	<=5	<=5	<=5	<=5	<=5	<=5	<=5	<=5	<=5	<=5
(100-300]	16	<=5	9	<=5	<=5	<=5	<=5	<=5	<=5	21	7	<=5	<=5	<=5	<=5	<=5	<=5	<=5	<=5	<=5	<=5	<=5
Total IBD shared between the publicly available 23andMe African American Imputation Panel* and all 22 Catoctin individuals with at least 0.5x coverage, considered separately
Total IBD	I8097 (4.4x)	I8095 (3.55x)	I15331 (2.87x)	I8096 (2.35x)	I8092 (2.14x)	I15334 (1.94x)	I8094 (1.84x)	I8087 (1.47x)	I8088 (1.29x)	I8089 (1.27x)	I15333 (1.23x)	I8085 (1.22x)	I8086 (1.18x)	I15340 (1.11x)	I8093 (1.07x)	I15330 (0.82x)	I15336 (0.73x)	I8091 (0.67x)	I15337 (0.59x)	I8090 (0.58x)	I15335 (0.57x)	I15332 (0.52x)
(6-10]	6	7	17	15	13	<=5	<=5	<=5	<=5	<=5	<=5	<=5	<=5	<=5	<=5	<=5	<=5	<=5	<=5	<=5	<=5	<=5
(10-30]	<=5	<=5	7	<=5	7	<=5	<=5	<=5	<=5	17	<=5	<=5	<=5	10	<=5	<=5	<=5	<=5	<=5	<=5	<=5	<=5
(30-190]	<=5	<=5	<=5	<=5	<=5	<=5	<=5	<=5	<=5	<=5	<=5	<=5	<=5	<=5	<=5	<=5	<=5	<=5	<=5	<=5	<=5	<=5
Total IBD shared between the publicly available 1000 genomes dataset** and all 22 Catoctin individuals with at least 0.5x coverage, considered separately
Total_IBD	I8097 (4.4x)	I8095 (3.55x)	I15331 (2.87x)	I8096 (2.35x)	I8092 (2.14x)	I15334 (1.94x)	I8094 (1.84x)	I8087 (1.47x)	I8088 (1.29x)	I8089 (1.27x)	I15333 (1.23x)	I8085 (1.22x)	I8086 (1.18x)	I15340 (1.11x)	I8093 (1.07x)	I15330 (0.82x)	I15336 (0.73x)	I8091 (0.67x)	I15337 (0.59x)	I8090 (0.58x)	I15335 (0.57x)	I15332 (0.52x)
(6-10]	3	1	1	6	2	0	0	0	0	0	0	0	0	1	0	0	0	0	0	0	0	0
(10-15]	0	0	0	1	0	1	0	0	0	1	0	0	0	0	0	0	0	0	0	0	0	0
(15-20]	1	0	0	2	0	0	0	0	0	0	0	0	1	0	0	0	0	0	0	0	0	0
*For all comparisions involving 23andMe participant data (i.e. the 23andMe cohort and the African American Imputation Panel) counts less than or equal to 5 are masked. Bin sizes were chosen to maximize the number of unmasked counts that could be displayed
**A complete list of all 1000 genomes individuals who were included in each analysis is available in Table S1.2

## Sheet: Table S7
Supplementary Table 7. Total IBD observed between present-day and historical relative pairs
	Total IBD observed between pair of present-day and historical relatives (values are the median and 2.5-97.5 percentiles*)
Degree of Relationship	High Coverage (≥ 20x)	2x Coverage	1x Coverage	0.5x Coverage
2	2,139 (1,195-3,081)	1,953 (1,051-2,855)	1,537 (794-2,281)	1,065 (556-1,574)
3	943 (421-1,467)	840 (342-1,340)	641 (233-1,052)	442 (163-724)
4	432 (127-746)	376 (91-674)	278 (54-523)	190 (37-358)
5	203 (33-397)	174 (0-328)	126 (0-251)	86 (0-171)
6	100 (0-201)	85 (0-180)	62 (0-138)	42 (0-94)
7	52 (0-115)	44 (0-104)	33 (0-80)	22 (0-54)
8	29 (0-69)	25 (0-63)	19 (0-49)	13 (0-33)
9	17 (0-43)	15 (0-39)	11 (0-30)	8 (0-20)
10	10 (0-27)	9 (0-25)	7 (0-19)	5 (0-13)
11	6 (0-17)	6 (0-16)	4 (0-13)	3 (0-9)
12	4 (0-11)	4 (0-11)	3 (0-8)	2 (0-6)
* For relationships for which the probability of observing 0 IBD is at least 2.5%, the range shows the 0th and 95th percentiles.

## Sheet: Table S8
Supplementary Table 7=8. IBD between Catoctin individuals and research participants with ≥95% African ancestry at geographic coordinates with at least 25 associated research participants
Maximum IBD (cM) is rounded rounded based on the magnitude of IBD sharing, as follows: values <100cM are rounded to the nearest ten, values between 30-100 cM are rounded to the nearest five, values between 10-30 cM are rounded to the nearest integer, and values <10 cM are rounded to one decimal place
			All (over 0.5x coverage)				Burial 35 - I8097 - 4.40x				Burial 33 - I8095 - 3.55x				Burial 2 - I15331 - 2.87x				Burial 34 - I8096 - 2.35x				Burial 15 - I8092 - 2.14x				Burial 9 - I15334 - 1.94x				Burial 22 - I8094 - 1.84x				Burial 35 - I8097 - 4.40x				Burial 10 - I8088 - 1.29x				Burial 11 - I8089 - 1.27x				Burial 7 - I15333 - 1.23x
Latitude	Longitude	Counts (total no. of research participants at coordinate)	Counts with IBD	Counts with ≥ 30 cM of IBD	Maximum IBD (cM)	Average IBD (cM)	Counts with IBD	Counts with ≥ 30 cM of IBD	Maximum IBD (cM)	Average IBD (cM)	Counts with IBD	Counts with ≥ 30 cM of IBD	Maximum IBD (cM)	Average IBD (cM)	Counts with IBD	Counts with ≥ 30 cM of IBD	Maximum IBD (cM)	Average IBD (cM)	Counts with IBD	Counts with ≥ 30 cM of IBD	Maximum IBD (cM)	Average IBD (cM)	Counts with IBD	Counts with ≥ 30 cM of IBD	Maximum IBD (cM)	Average IBD (cM)	Counts with IBD	Counts with ≥ 30 cM of IBD	Maximum IBD (cM)	Average IBD (cM)	Counts with IBD	Counts with ≥ 30 cM of IBD	Maximum IBD (cM)	Average IBD (cM)	Counts with IBD	Counts with ≥ 30 cM of IBD	Maximum IBD (cM)	Average IBD (cM)	Counts with IBD	Counts with ≥ 30 cM of IBD	Maximum IBD (cM)	Average IBD (cM)	Counts with IBD	Counts with ≥ 30 cM of IBD	Maximum IBD (cM)	Average IBD (cM)	Counts with IBD	Counts with ≥ 30 cM of IBD	Maximum IBD (cM)
33	-97	546	26	1	30	0.8	5	1	30	0.13	0	0	0	0	3	0	15	0.05	5	0	23	0.11	2	0	18	0.06	1	0	13	0.02	0	0	0	0	0	0	0	0	1	0	29	0.05	5	0	30	0.16	2	0	29
8	-12	286	11	0	19	0.33	0	0	0	0	0	0	0	0	0	0	0	0	8	0	10	0.18	0	0	0	0	0	0	0	0	0	0	0	0	0	0	0	0	0	0	0	0	0	0	0	0	0	0	0
-5	21	381	8	0	6.9	0.136293	2	0	6.9	0.034207	0	0	0	0	5	0	6.8	0.0854793	0	0	0	0	1	0	6.3	0.02	0	0	0	0	0	0	0	0	0	0	0	0	0	0	0	0	0	0	0	0	0	0	0
-5	12	168	8	0	20	0.6	1	0	7.4	0.04	0	0	0	0	3	0	12	0.15	1	0	7.5	0.04	0	0	0	0	0	0	0	0	0	0	0	0	0	0	0	0	0	0	0	0	1	0	10	0.06	2	0	20
41	-74	104	5	1	30	0.77	0	0	0	0	0	0	0	0	1	0	9.8	0.09	0	0	0	0	0	0	0	0	0	0	0	0	0	0	0	0	0	0	0	0	0	0	0	0	0	0	0	0	0	0	0
5	-59	63	5	0	9.6	0.662335	1	0	6.3	0.1	0	0	0	0	0	0	0	0	0	0	0	0	2	0	9.6	0.26837	0	0	0	0	0	0	0	0	0	0	0	0	0	0	0	0	0	0	0	0	0	0	0
15	-16	40	5	0	22	1.79	1	0	11	0.28	0	0	0	0	0	0	0	0	2	0	11	0.46	0	0	0	0	1	0	22	0.55	2	0	10	0.51	0	0	0	0	0	0	0	0	0	0	0	0	0	0	0
9	9	424	4	0	9.1	0.0691483	0	0	0	0	0	0	0	0	2	0	9.1	0.0380248	2	0	6.7	0.0311235	0	0	0	0	0	0	0	0	0	0	0	0	0	0	0	0	0	0	0	0	0	0	0	0	0	0	0
13	-16	87	3	0	6.4	0.288269	1	0	6.4	0.07	0	0	0	0	0	0	0	0	3	0	6.4	0.21515	0	0	0	0	0	0	0	0	0	0	0	0	0	0	0	0	0	0	0	0	0	0	0	0	0	0	0
33	-80	48	3	0	14	1.06	1	0	6.8	0.14	0	0	0	0	0	0	0	0	1	0	6.9	0.14	0	0	0	0	0	0	0	0	0	0	0	0	0	0	0	0	0	0	0	0	0	0	0	0	0	0	0
8	-1	182	2	0	18	0.14	0	0	0	0	0	0	0	0	2	0	18	0.14	0	0	0	0	0	0	0	0	0	0	0	0	0	0	0	0	0	0	0	0	0	0	0	0	0	0	0	0	0	0	0
34	-81	61	2	0	13	0.37	1	0	9.8	0.16	0	0	0	0	0	0	0	0	0	0	0	0	0	0	0	0	0	0	0	0	0	0	0	0	0	0	0	0	0	0	0	0	1	0	13	0.21	0	0	0
52	-1	58	2	0	9.3	0.266139	0	0	0	0	1	0	6.2	0.11	0	0	0	0	0	0	0	0	0	0	0	0	0	0	0	0	0	0	0	0	0	0	0	0	0	0	0	0	0	0	0	0	0	0	0
19	-73	57	2	0	6.4	0.220057	0	0	0	0	0	0	0	0	1	0	6.2	0.11	0	0	0	0	1	0	6.4	0.11	0	0	0	0	0	0	0	0	0	0	0	0	0	0	0	0	0	0	0	0	0	0	0
26	-80	30	2	0	9.6	0.574889	0	0	0	0	0	0	0	0	0	0	0	0	0	0	0	0	1	0	7.6	0.25	0	0	0	0	0	0	0	0	0	0	0	0	0	0	0	0	0	0	0	0	0	0	0
17	-62	28	2	0	12	0.65	0	0	0	0	0	0	0	0	1	0	12	0.43	1	0	6.5	0.23	0	0	0	0	0	0	0	0	0	0	0	0	0	0	0	0	0	0	0	0	0	0	0	0	0	0	0
18	-77	297	1	0	6.1	0.02	0	0	0	0	0	0	0	0	0	0	0	0	0	0	0	0	1	0	6.1	0.02	0	0	0	0	0	0	0	0	0	0	0	0	0	0	0	0	0	0	0	0	0	0	0
0	38	195	1	0	6.7	0.03	0	0	0	0	0	0	0	0	1	0	6.7	0.03	0	0	0	0	0	0	0	0	0	0	0	0	0	0	0	0	0	0	0	0	0	0	0	0	0	0	0	0	0	0	0
19	-72	138	1	0	6.2	0.04	0	0	0	0	0	0	0	0	1	0	6.2	0.04	0	0	0	0	0	0	0	0	0	0	0	0	0	0	0	0	0	0	0	0	0	0	0	0	0	0	0	0	0	0	0
6	10	63	1	0	17	0.27	0	0	0	0	0	0	0	0	0	0	0	0	0	0	0	0	0	0	0	0	0	0	0	0	0	0	0	0	0	0	0	0	0	0	0	0	0	0	0	0	0	0	0
18	-78	38	1	0	10	0.26	0	0	0	0	0	0	0	0	0	0	0	0	0	0	0	0	1	0	10	0.26	0	0	0	0	0	0	0	0	0	0	0	0	0	0	0	0	0	0	0	0	0	0	0
-4	16	32	1	0	6	0.19	0	0	0	0	0	0	0	0	1	0	6	0.19	0	0	0	0	0	0	0	0	0	0	0	0	0	0	0	0	0	0	0	0	0	0	0	0	0	0	0	0	0	0	0
-18	31	30	1	0	6.3	0.21	0	0	0	0	0	0	0	0	1	0	6.3	0.21	0	0	0	0	0	0	0	0	0	0	0	0	0	0	0	0	0	0	0	0	0	0	0	0	0	0	0	0	0	0	0
39	-77	30	1	0	7.5	0.25	1	0	7.5	0.25	0	0	0	0	0	0	0	0	0	0	0	0	0	0	0	0	0	0	0	0	0	0	0	0	0	0	0	0	0	0	0	0	0	0	0	0	0	0	0
8	-6	29	1	0	13	0.45	0	0	0	0	0	0	0	0	0	0	0	0	0	0	0	0	0	0	0	0	0	0	0	0	0	0	0	0	0	0	0	0	0	0	0	0	0	0	0	0	1	0	13
7	20	28	1	0	6.9	0.25	0	0	0	0	0	0	0	0	0	0	0	0	0	0	0	0	1	0	6.9	0.25	0	0	0	0	0	0	0	0	0	0	0	0	0	0	0	0	0	0	0	0	0	0	0
9	39	411	0	0	0	0	0	0	0	0	0	0	0	0	0	0	0	0	0	0	0	0	0	0	0	0	0	0	0	0	0	0	0	0	0	0	0	0	0	0	0	0	0	0	0	0	0	0	0
13	30	169	0	0	0	0	0	0	0	0	0	0	0	0	0	0	0	0	0	0	0	0	0	0	0	0	0	0	0	0	0	0	0	0	0	0	0	0	0	0	0	0	0	0	0	0	0	0	0
15	40	134	0	0	0	0	0	0	0	0	0	0	0	0	0	0	0	0	0	0	0	0	0	0	0	0	0	0	0	0	0	0	0	0	0	0	0	0	0	0	0	0	0	0	0	0	0	0	0
9	40	131	0	0	0	0	0	0	0	0	0	0	0	0	0	0	0	0	0	0	0	0	0	0	0	0	0	0	0	0	0	0	0	0	0	0	0	0	0	0	0	0	0	0	0	0	0	0	0
3	42	103	0	0	0	0	0	0	0	0	0	0	0	0	0	0	0	0	0	0	0	0	0	0	0	0	0	0	0	0	0	0	0	0	0	0	0	0	0	0	0	0	0	0	0	0	0	0	0
1	35	93	0	0	0	0	0	0	0	0	0	0	0	0	0	0	0	0	0	0	0	0	0	0	0	0	0	0	0	0	0	0	0	0	0	0	0	0	0	0	0	0	0	0	0	0	0	0	0
8	4	92	0	0	0	0	0	0	0	0	0	0	0	0	0	0	0	0	0	0	0	0	0	0	0	0	0	0	0	0	0	0	0	0	0	0	0	0	0	0	0	0	0	0	0	0	0	0	0
52	0	89	0	0	0	0	0	0	0	0	0	0	0	0	0	0	0	0	0	0	0	0	0	0	0	0	0	0	0	0	0	0	0	0	0	0	0	0	0	0	0	0	0	0	0	0	0	0	0
7	3	68	0	0	0	0	0	0	0	0	0	0	0	0	0	0	0	0	0	0	0	0	0	0	0	0	0	0	0	0	0	0	0	0	0	0	0	0	0	0	0	0	0	0	0	0	0	0	0
15	39	65	0	0	0	0	0	0	0	0	0	0	0	0	0	0	0	0	0	0	0	0	0	0	0	0	0	0	0	0	0	0	0	0	0	0	0	0	0	0	0	0	0	0	0	0	0	0	0
-6	35	58	0	0	0	0	0	0	0	0	0	0	0	0	0	0	0	0	0	0	0	0	0	0	0	0	0	0	0	0	0	0	0	0	0	0	0	0	0	0	0	0	0	0	0	0	0	0	0
2	45	54	0	0	0	0	0	0	0	0	0	0	0	0	0	0	0	0	0	0	0	0	0	0	0	0	0	0	0	0	0	0	0	0	0	0	0	0	0	0	0	0	0	0	0	0	0	0	0
-1	37	53	0	0	0	0	0	0	0	0	0	0	0	0	0	0	0	0	0	0	0	0	0	0	0	0	0	0	0	0	0	0	0	0	0	0	0	0	0	0	0	0	0	0	0	0	0	0	0
11	-61	52	0	0	0	0	0	0	0	0	0	0	0	0	0	0	0	0	0	0	0	0	0	0	0	0	0	0	0	0	0	0	0	0	0	0	0	0	0	0	0	0	0	0	0	0	0	0	0
-4	15	45	0	0	0	0	0	0	0	0	0	0	0	0	0	0	0	0	0	0	0	0	0	0	0	0	0	0	0	0	0	0	0	0	0	0	0	0	0	0	0	0	0	0	0	0	0	0	0
6	0	45	0	0	0	0	0	0	0	0	0	0	0	0	0	0	0	0	0	0	0	0	0	0	0	0	0	0	0	0	0	0	0	0	0	0	0	0	0	0	0	0	0	0	0	0	0	0	0
7	-9	43	0	0	0	0	0	0	0	0	0	0	0	0	0	0	0	0	0	0	0	0	0	0	0	0	0	0	0	0	0	0	0	0	0	0	0	0	0	0	0	0	0	0	0	0	0	0	0
1	32	42	0	0	0	0	0	0	0	0	0	0	0	0	0	0	0	0	0	0	0	0	0	0	0	0	0	0	0	0	0	0	0	0	0	0	0	0	0	0	0	0	0	0	0	0	0	0	0
6	-11	35	0	0	0	0	0	0	0	0	0	0	0	0	0	0	0	0	0	0	0	0	0	0	0	0	0	0	0	0	0	0	0	0	0	0	0	0	0	0	0	0	0	0	0	0	0	0	0
-6	25	34	0	0	0	0	0	0	0	0	0	0	0	0	0	0	0	0	0	0	0	0	0	0	0	0	0	0	0	0	0	0	0	0	0	0	0	0	0	0	0	0	0	0	0	0	0	0	0
6	7	32	0	0	0	0	0	0	0	0	0	0	0	0	0	0	0	0	0	0	0	0	0	0	0	0	0	0	0	0	0	0	0	0	0	0	0	0	0	0	0	0	0	0	0	0	0	0	0
-31	23	30	0	0	0	0	0	0	0	0	0	0	0	0	0	0	0	0	0	0	0	0	0	0	0	0	0	0	0	0	0	0	0	0	0	0	0	0	0	0	0	0	0	0	0	0	0	0	0
0	33	30	0	0	0	0	0	0	0	0	0	0	0	0	0	0	0	0	0	0	0	0	0	0	0	0	0	0	0	0	0	0	0	0	0	0	0	0	0	0	0	0	0	0	0	0	0	0	0
13	-60	29	0	0	0	0	0	0	0	0	0	0	0	0	0	0	0	0	0	0	0	0	0	0	0	0	0	0	0	0	0	0	0	0	0	0	0	0	0	0	0	0	0	0	0	0	0	0	0
5	46	26	0	0	0	0	0	0	0	0	0	0	0	0	0	0	0	0	0	0	0	0	0	0	0	0	0	0	0	0	0	0	0	0	0	0	0	0	0	0	0	0	0	0	0	0	0	0	0
7	-58	25	0	0	0	0	0	0	0	0	0	0	0	0	0	0	0	0	0	0	0	0	0	0	0	0	0	0	0	0	0	0	0	0	0	0	0	0	0	0	0	0	0	0	0	0	0	0	0
7	-2	25	0	0	0	0	0	0	0	0	0	0	0	0	0	0	0	0	0	0	0	0	0	0	0	0	0	0	0	0	0	0	0	0	0	0	0	0	0	0	0	0	0	0	0	0	0	0	0
[truncated: 45 more columns]

## Sheet: Table S9
Supplementary Table 9. Randomization Test - Investigating elevated rates of sharing in three regions/groups
	Counts of occurrences out of 1000 iterations
No. of Randomly Selected Participants with any amount of IBD	Investigating Elevated Sharing Among Participants from Senegal, Gambia, Angola and the DRC (Each replicate samples 166 research participants from the West African Cohort)	Investigating Elevated Sharing Among Participants from Great Britain and Ireland (Each replicate samples 101,262 research participants from the European Cohort)	Investigating Elevated Sharing Among Participants with African Ancestry in Southern US (Each replicate samples 42,132 US research participants with over 5% African Ancestry)
(0,1]	162	0	0
(1,2]	197	0	0
(2,3]	245	0	0
(3,4]	210	0	0
(4,5]	98	0	0
(5,6]	58	0	0
(6,7]	18	0	0
(7,8]	10	0	0
(8,9]	2	0	0
(9,10]	0	0	0
(10,200]	0	0	0
(200,210]	0	2	0
(210,220]	0	13	0
(220,230]	0	81	0
(230,240]	0	219	0
(240,250]	0	373	0
(250,260]	0	236	0
(260,270]	0	67	0
(270,280]	0	9	0
(280,290]	0	0	0
(290,300]	0	0	0
(300,1675]	0	0	0
(1675,1700]	0	0	7
(1700,1725]	0	0	40
(1725,1750]	0	0	109
(1750,1775]	0	0	204
(1775,1800]	0	0	280
(1800,1825]	0	0	216
(1825,1850]	0	0	105
(1850,1875]	0	0	33
(1875,1900]	0	0	4
(1900,1925]	0	0	2
1925+	0	0	0

## Sheet: Table S10
Supplementary Table 10: Catoctin individuals IBD connections with African genetic groups
Connections detected using minimum IBD segment size threshold
Burial ID	African group	African group sample size	total IBD shared (cM)	mean IBD shared (cM)	minimum segment size to consider (cM)	Connection met using minimum segment size threshold?
2	Akan	135	8.36	0.06	6	TRUE
2	Ewe	131	19.61	0.15	6	TRUE
2	Gikuyu	112	6.6	0.06	6	TRUE
2	Igbo	209	22.74	0.11	6	TRUE
2	Kongo	349	42.68	0.12	6	TRUE
2	Luhya	187	36.22	0.19	6	TRUE
2	Luluwa	333	25.1	0.08	6	TRUE
2	Shona	109	12.48	0.11	6	TRUE
2	Yoruba	352	7.05	0.02	6	TRUE
7	Kongo	349	50.46	0.14	9	TRUE
9	Wolof	82	21.16	0.25	9	TRUE
19	Kongo	349	53.82	0.15	10	TRUE
24	Cameroon	103	78.57	0.76	9	TRUE
6	Krio	70	12.36	0.17	9	TRUE
6	Mende	114	28.86	0.25	9	TRUE
10	Cameroon	103	7.08	0.07	9	TRUE
10	Mende	114	13.41	0.12	9	TRUE
11	Kongo	349	16.09	0.05	9	TRUE
13	Wolof	82	14.04	0.17	10	TRUE
14	Esan	114	11.96	0.1	10	TRUE
15	Kongo	349	8.48	0.02	6	TRUE
15	Luluwa	333	6.2	0.02	6	TRUE
22	Kongo	349	16.04	0.05	9	TRUE
22	Mandinka	119	26.93	0.23	9	TRUE
34	Wolof	82	16.13	0.19	6	TRUE
33	Wolof	82	46.59	0.56	6	TRUE
35	Wolof	82	39.15	0.47	6	TRUE
Connections detected 6 cM minimum segment size threshold: not used for network analyses
1	Igbo	209	14.81	0.07	10	FALSE
1	Kongo	349	24.5	0.07	10	FALSE
1	Luluwa	333	26.16	0.08	10	FALSE
1	Shona	109	6.05	0.06	10	FALSE
3	Esan	114	6.16	0.05	10	FALSE
3	Igbo	209	7.05	0.03	10	FALSE
3	Kongo	349	21.59	0.06	10	FALSE
3	Luluwa	333	6.13	0.02	10	FALSE
7	Ewe	131	14.28	0.11	9	FALSE
7	Luluwa	333	6.14	0.02	9	FALSE
9	Cameroon	103	8.49	0.08	9	FALSE
9	Igbo	209	6.31	0.03	9	FALSE
9	Luhya	187	8.99	0.05	9	FALSE
9	Mandinka	119	13.74	0.12	9	FALSE
12	Gikuyu	112	6.1	0.05	10	FALSE
12	Kongo	349	6.57	0.02	10	FALSE
12	Mende	114	6.37	0.06	10	FALSE
12	Shona	109	6.1	0.06	10	FALSE
12	Wolof	82	6.61	0.08	10	FALSE
12	Yoruba	352	21.32	0.06	10	FALSE
17	Igbo	209	9.56	0.05	10	FALSE
17	Luhya	187	6.42	0.03	10	FALSE
17	Shona	109	7.22	0.07	10	FALSE
19	Esan	114	7.15	0.06	10	FALSE
19	Luhya	187	7.11	0.04	10	FALSE
19	Luluwa	333	12.16	0.04	10	FALSE
19	Mende	114	13.69	0.12	10	FALSE
19	Yoruba	352	6.9	0.02	10	FALSE
24	Igbo	209	15.28	0.07	9	FALSE
24	Luluwa	333	6.13	0.02	9	FALSE
24	Mandinka	119	6.05	0.05	9	FALSE
24	Shona	109	6.05	0.06	9	FALSE
5	Kongo	349	6.16	0.02	9	FALSE
5	Luluwa	333	6.45	0.02	9	FALSE
5	Wolof	82	7.06	0.09	9	FALSE
6	Esan	114	6.32	0.06	9	FALSE
6	Luluwa	333	6.23	0.02	9	FALSE
6	Temne	60	14.71	0.25	9	FALSE
6	Yoruba	352	7.37	0.02	9	FALSE
8	Luhya	187	13.72	0.07	9	FALSE
8	Luluwa	333	6.93	0.02	9	FALSE
10	Wolof	82	6.57	0.08	9	FALSE
11	Yoruba	352	13.54	0.04	9	FALSE
13	Esan	114	13.43	0.12	10	FALSE
13	Ewe	131	6.13	0.05	10	FALSE
13	Gikuyu	112	6.29	0.06	10	FALSE
13	Igbo	209	22.66	0.11	10	FALSE
13	Kongo	349	13.76	0.04	10	FALSE
13	Krio	70	6.37	0.09	10	FALSE
13	Luluwa	333	12.58	0.04	10	FALSE
13	Mende	114	6.43	0.06	10	FALSE
13	Temne	60	6.64	0.11	10	FALSE
13	Yoruba	352	47.93	0.14	10	FALSE
14	Edo	49	6.42	0.13	10	FALSE
14	Et_amh_oro	114	6.25	6.25	10	FALSE
14	Kongo	349	6.57	0.02	10	FALSE
14	Luluwa	333	12.51	0.04	10	FALSE
14	Mandinka	119	6.26	0.05	10	FALSE
14	Mende	114	21.17	0.19	10	FALSE
14	Sudan	109	6.02	6.02	10	FALSE
14	Yoruba	352	14.28	0.04	10	FALSE
18	Esan	114	7.9	0.07	9	FALSE
18	Ewe	131	6.88	0.05	9	FALSE
18	Kongo	349	12.5	0.04	9	FALSE
18	Luhya	187	6.17	0.03	9	FALSE
18	Luluwa	333	13.84	0.04	9	FALSE
22	Luhya	187	7.03	0.04	9	FALSE
22	Luluwa	333	6.58	0.02	9	FALSE

[truncated: 22 more sheets: Table S11, Table S12, Table S13, Table S14, Table S15, Table S16, Table S17, Table S18, Table S19, Table S20, Table S21, Table S22, Table S23, Table S24, Table S1.1, Table S3.2, Table S3.3, Table S3.4, Table S3.5, Table S3.6 …]
